# Supplementary material for: Metabolic responses to ethanol and butanol in Chlamydomonas reinhardtii
Source: Biotechnol Biofuels. 2017 Oct 17;10:239. doi: 10.1186/s13068-017-0931-9 (PMC5646117; doi:10.1186/s13068-017-0931-9)
Supplement: Supplementary file 2 — Additional file 2: Table S1. Accession numbers of proteins detected in this study. [file 13068_2017_931_MOESM2_ESM.xlsx]

## Sheet: Table S1
Additional file 2: Table S1 Accession numbers of proteins detected in this study
Number	GI Number	Genbank Locus	UniProtKB Identifier	KO number
1	gi|112491465	CHLREDRAFT_190981	Q8RV61
2	gi|119387903	ABL73934	A1YSB4
3	gi|121489685	CAJ98661	A1IVY2
4	gi|124484343	BAF46282	A2PZC0
5	gi|124484353	BAF46287	A2PZC5
6	gi|1336213	AAB01234	Q39595
7	gi|148357832	ABQ59243	A5YU13
8	gi|149980664	ABR53723	A6YT86
9	gi|156766597	ABU95019	A9XPA7
10	gi|157835700	2PLT_A	P18068	K02638
11	gi|157836670	2V6A_H	P00877	K01601
12	gi|158327815	CAP15760	A8KS37
13	gi|1587371	AAC49169	Q39587
14	gi|159462382	CHLREDRAFT_189662	A8HP98	K09645
15	gi|159462386	CHLREDRAFT_24132	A8HPA0	K03030
16	gi|159462416	CHLREDRAFT_171431	A8HPC5
17	gi|159462418	CHLREDRAFT_171432	A8HPC7
18	gi|159462420	CHLREDRAFT_129201	A8HPC8	K10592
19	gi|159462424	CHLREDRAFT_32222	A8HPD5
20	gi|159462440	CHLREDRAFT_146232	A8HPF4	K15040
21	gi|159462442	CHLREDRAFT_101649	A8HPF7	K09834
22	gi|159462444	CHLREDRAFT_146239	A8HPG2
23	gi|159462450	CHLREDRAFT_157173	A8HPG8
24	gi|159462462	CHLREDRAFT_78991	A8HPI1	K00930
25	gi|159462468	AAB04951	Q39617	K00218
26	gi|159462470	CHLREDRAFT_146270	A8HPJ6
27	gi|159462472	CHLREDRAFT_116760	A8HPJ7
28	gi|159462482	CHLREDRAFT_129368	A8HPL0	K12856
29	gi|159462486	CHLREDRAFT_183554	A8HPL4
30	gi|159462500	CHLREDRAFT_195631	A8HPN4
31	gi|159462520	CHLREDRAFT_189765	A8HPQ8
32	gi|159462532	CHLREDRAFT_146324	A8HPS1	K14849
33	gi|159462534	CHLREDRAFT_196952	A8HPS2	K10046
34	gi|159462554	CHLREDRAFT_195641	A8HPU2
35	gi|159462560	CHLREDRAFT_171584	A8HPV5	K14852
36	gi|159462564	CHLREDRAFT_101596	A8HPV8
37	gi|159462574	CHLREDRAFT_146371	A8HPW5
38	gi|159462598	CHLREDRAFT_146400	A8HPZ3
39	gi|159462652	CHLREDRAFT_32389	A8HQ78
40	gi|159462656	CHLREDRAFT_116679	A8HQ86
41	gi|159462664	CHLREDRAFT_129048	A8HQ97	K02144
42	gi|159462680	CHLREDRAFT_146505	A8HQC1	K18342
43	gi|159462694	CHLREDRAFT_189879	A8HQE3	K09272
44	gi|159462714	CHLREDRAFT_183620	A8HQI6	K02731
45	gi|159462716	CHLREDRAFT_56408	A8HQJ0	K15901
46	gi|159462740	CHLREDRAFT_146566	A8HQM6
47	gi|159462748	CHLREDRAFT_146573	A8HQN7
48	gi|159462750	CHLREDRAFT_146575	A8HQP1
49	gi|159462776	CHLREDRAFT_189940	A8HQT1	K09584
50	gi|159462780	CHLREDRAFT_189941	A8HQT8
51	gi|159462810	CHLREDRAFT_146630	A8HM47
52	gi|159462812	CHLREDRAFT_195443	A8HM51	K14007
53	gi|159462820	CHLREDRAFT_56542	A8HM62
54	gi|159462832	CHLREDRAFT_146649	A8HM76	K00318
55	gi|159462870	CHLREDRAFT_146684	A8HMD3
56	gi|159462880	CHLREDRAFT_195602	A8HME4	K02981
57	gi|159462882	CHLREDRAFT_116226	A8HME6	K13126
58	gi|159462888	CHLREDRAFT_171949	A8HMG4	K00784
59	gi|159462890	CHLREDRAFT_136811	A8HMG7	K02898
60	gi|159462944	CHLREDRAFT_129025	A8HMQ1	K01681
61	gi|159462948	CHLREDRAFT_101817	A8HMR0	K06941
62	gi|159462972	CHLREDRAFT_190065	A8HMW6
63	gi|159462978	CHLREDRAFT_146801	A8HMX2
64	gi|159462988	CHLREDRAFT_190077	A8HMZ4
65	gi|159462992	CHLREDRAFT_205633	A8HN02	K15283
66	gi|159463008	CHLREDRAFT_116503	A8HN23	K04649
67	gi|159463026	CHLREDRAFT_146844	A8HN50	K02882
68	gi|159463028	CHLREDRAFT_195615	A8HN52
69	gi|159463040	CHLREDRAFT_116267	A8HN92	K13421
70	gi|159463042	CHLREDRAFT_205901	A8HN94
71	gi|159463048	CHLREDRAFT_146876	A8HNA4
72	gi|159463054	CHLREDRAFT_146883	A8HNB4
73	gi|159463058	CHLREDRAFT_129245	A8HNC2
74	gi|159463074	CHLREDRAFT_101543	A8HNE3
75	gi|159463078	CHLREDRAFT_190143	A8HNF0
76	gi|159463082	CHLREDRAFT_116646	A8HNF4	K06063
77	gi|159463106	CHLREDRAFT_101629	A8HNJ4
78	gi|159463150	CHLREDRAFT_146964	A8HNQ3	K01456
79	gi|159463154	CHLREDRAFT_78928	A8HNQ7	K00384
80	gi|159463162	CHLREDRAFT_190184	A8HNR8
81	gi|159463204	CHLREDRAFT_147004	A8HNX3	K02918
82	gi|159463206	CHLREDRAFT_205926	A8HNX9
83	gi|159463222	CHLREDRAFT_190219	A8HP02
84	gi|159463224	CHLREDRAFT_195972	A8HP06	K00234
85	gi|159463238	CHLREDRAFT_79042	A8HP28	K01658
86	gi|159463240	CHLREDRAFT_102099	A8HP30	K14652
87	gi|159463254	CHLREDRAFT_190244	A8HP50
88	gi|159463258	CHLREDRAFT_183782	A8HP55	K02932
89	gi|159463264	CHLREDRAFT_101671	A8HP61	K00645
90	gi|159463270	CHLREDRAFT_183515	A8HP72
91	gi|159463278	CHLREDRAFT_116897	A8HP79	K06997
92	gi|159463286	CHLREDRAFT_183518	A8HP90	K02934
93	gi|159463288	CHLREDRAFT_196409	A8HP93	K01853
94	gi|159463298	CHLREDRAFT_189675	A8HPB8	K07304
95	gi|159463302	CHLREDRAFT_157152	A8HPC4
96	gi|159463318	CHLREDRAFT_189693	A8HPE7
97	gi|159463320	CHLREDRAFT_183538	A8HPE9
98	gi|159463330	CHLREDRAFT_183542	A8HPG1
99	gi|159463340	CHLREDRAFT_189712	A8HPH5
100	gi|159463380	CHLREDRAFT_205763	A8HPL8	K00382
101	gi|159463390	CHLREDRAFT_183558	A8HPM8
102	gi|159463412	CHLREDRAFT_146309	A8HPQ1
103	gi|159463428	CHLREDRAFT_146322	A8HPR9
104	gi|159463434	CHLREDRAFT_183568	A8HPS9
105	gi|159463438	CHLREDRAFT_116904	A8HPT4	K08956
106	gi|159463444	CHLREDRAFT_146346	A8HPU1
107	gi|159463446	CHLREDRAFT_189778	A8HPU4	K13111
108	gi|159463458	CHLREDRAFT_12379	A8HPV3	K06972
109	gi|159463464	CHLREDRAFT_136620	A8HPW8	K12823
110	gi|159463474	CHLREDRAFT_196351	A8HPY0	K00029
111	gi|159463476	CHLREDRAFT_157234	A8HPY4	K01431
112	gi|159463490	CHLREDRAFT_171623	A8HPZ4	K02209
113	gi|159463496	CHLREDRAFT_206041	A8HPZ8
114	gi|159463510	CHLREDRAFT_183579	A8HQ13
115	gi|159463514	CHLREDRAFT_136718	A8HQ21
116	gi|159463522	CHLREDRAFT_157242	A8HQ38
117	gi|159463528	CHLREDRAFT_189830	A8HQ48	K00861
118	gi|159463534	CHLREDRAFT_116240	A8HQ52	K17570
119	gi|159463536	CHLREDRAFT_146448	A8HQ54
120	gi|159463538	CHLREDRAFT_146449	A8HQ56
121	gi|159463554	CHLREDRAFT_195849	A8HQ72	K12890
122	gi|159463558	CHLREDRAFT_116746	A8HQ74	K09499
123	gi|159463560	CHLREDRAFT_129070	A8HQ77	K10580
124	gi|159463564	CHLREDRAFT_171688	A8HQ80
125	gi|159463586	CHLREDRAFT_146499	A8HQA9
126	gi|159463594	CHLREDRAFT_146504	A8HQB9
127	gi|159463596	CHLREDRAFT_171720	A8HQC2
128	gi|159463604	CHLREDRAFT_136822	A8HQD2
129	gi|159463622	CHLREDRAFT_195541	A8HQF0	K18468
130	gi|159463636	CHLREDRAFT_189893	A8HQG8
131	gi|159463638	CHLREDRAFT_146533	A8HQG9	K15422
132	gi|159463648	CHLREDRAFT_189898	A8HQI5	K12176
133	gi|159463654	CHLREDRAFT_146549	A8HQJ4	K15172
134	gi|159463656	CHLREDRAFT_205993	A8HQJ5
135	gi|159463658	CHLREDRAFT_128945	A8HQJ8	K03104
136	gi|159463676	CHLREDRAFT_171802	A8HQN2	K06816
137	gi|159463680	CHLREDRAFT_146574	A8HQP0
138	gi|159463682	CHLREDRAFT_157319	A8HQP3
139	gi|159463700	CHLREDRAFT_128929	A8HQU3	K14293
140	gi|159463702	CHLREDRAFT_136460	A8HQU6
141	gi|159463708	CHLREDRAFT_101528	A8HQW1	K01057
142	gi|159463722	CHLREDRAFT_136828	A8HQY2	K06184
143	gi|159463724	CHLREDRAFT_116342	A8HQY5	K14791
144	gi|159463730	CHLREDRAFT_101411	A8HM32	K07512
145	gi|159463760	CHLREDRAFT_146651	A8HM81
146	gi|159463774	CHLREDRAFT_32523	I2CYZ4	K12418
147	gi|159463776	CHLREDRAFT_183659	A8HMA7
148	gi|159463778	CHLREDRAFT_183660	A8HMA8
149	gi|159463786	CHLREDRAFT_116256	A8HMC5	K12900
150	gi|159463800	CHLREDRAFT_116375	A8HME7	K00327
151	gi|159463804	CHLREDRAFT_190008	A8HMF3
152	gi|159463814	CHLREDRAFT_146702	A8HMG1	K01462
153	gi|159463824	CHLREDRAFT_171955	A8HMH3
154	gi|159463866	CHLREDRAFT_190038	A8HMP3
155	gi|159463876	CHLREDRAFT_195952	A8HMQ3	K19073
156	gi|159463884	CHLREDRAFT_116475	A8HMR3
157	gi|159463894	CHLREDRAFT_172018	A8HMS5
158	gi|159463924	CHLREDRAFT_190063	A8HMW1
159	gi|159463928	CHLREDRAFT_146799	A8HMW9	K00799
160	gi|159463940	CHLREDRAFT_146810	A8HMY8
161	gi|159463946	CHLREDRAFT_101947	A8HMZ3	K01866
162	gi|159463954	CHLREDRAFT_172065	A8HN04
163	gi|159463966	CHLREDRAFT_195522	A8HN42	K07893
164	gi|159463970	CHLREDRAFT_136386	A8HN48	K05864
165	gi|159463978	CHLREDRAFT_190106	A8HN63
166	gi|159463980	CHLREDRAFT_129012	A8HN65
167	gi|159464000	CHLREDRAFT_172117	A8HN88
168	gi|159464004	CHLREDRAFT_190119	A8HN96
169	gi|159464010	CHLREDRAFT_146877	A8HNA5
170	gi|159464014	CHLREDRAFT_146879	A8HNA8	K02116
171	gi|159464022	CHLREDRAFT_146886	A8HNC0	K01586
172	gi|159464032	CHLREDRAFT_190138	A8HND3
173	gi|159464044	CHLREDRAFT_190151	A8HNG8
174	gi|159464052	CHLREDRAFT_196265	A8HNJ8	K02881
175	gi|159464064	CHLREDRAFT_172202	A8HNN9
176	gi|159464096	CHLREDRAFT_190191	A8HNT3
177	gi|159464104	CHLREDRAFT_172252	A8HNV0
178	gi|159464136	CHLREDRAFT_196610	A8HP10
179	gi|159464138	CHLREDRAFT_116326	A8HP11
180	gi|159464144	CHLREDRAFT_183771	A8HP17	K02727
181	gi|159464172	CHLREDRAFT_32796	A8HP64	K12447
182	gi|159464183	CHLREDRAFT_188317	A8IHW8
183	gi|159464185	CHLREDRAFT_94079	A8IHX1	K00700
184	gi|159464215	CHLREDRAFT_127904	A8II42	K09495
185	gi|159464217	CHLREDRAFT_169251	A8II46
186	gi|159464219	CHLREDRAFT_114525	A8II51	K00472
187	gi|159464225	CHLREDRAFT_127992	A8II74
188	gi|159464239	CHLREDRAFT_144190	A8IIC0
189	gi|159464243	CHLREDRAFT_169281	A8IIC7	K14786
190	gi|159464245	CHLREDRAFT_127930	A8IID0	K14565
191	gi|159464249	CHLREDRAFT_99865	A8IID7
192	gi|159464251	CHLREDRAFT_99784	A8IIE0	K18757
193	gi|159464279	CHLREDRAFT_169308	A8IIJ1
194	gi|159464285	CHLREDRAFT_114371	A8IIM2
195	gi|159464293	CHLREDRAFT_169342	A8IIQ2	K14684
196	gi|159464311	CHLREDRAFT_114457	A8IG50	K09458
197	gi|159464313	CHLREDRAFT_144252	A8IG58	K01191
198	gi|159464331	CHLREDRAFT_188430	A8IGB6
199	gi|159464333	CHLREDRAFT_169384	A8IGB8	K07555
200	gi|159464345	CHLREDRAFT_196593	A8IGF0	K00891
201	gi|159464353	CHLREDRAFT_182934	A8IGI0
202	gi|159464369	CHLREDRAFT_188454	A8IGN6
203	gi|159464387	CHLREDRAFT_188464	A8IGU4
204	gi|159464389	CHLREDRAFT_169450	A8IGY1	K02953
205	gi|159464395	CHLREDRAFT_188476	A8IH03	K00831
206	gi|159464411	CHLREDRAFT_144348	A8IH45
207	gi|159464421	CHLREDRAFT_99772	A8IH75	K14411
208	gi|159464425	CHLREDRAFT_127991	A8IH85	K07151
209	gi|159464435	CHLREDRAFT_161874	A8IHB6
210	gi|159464465	CHLREDRAFT_182974	A8IHI1	K09584
211	gi|159464467	CHLREDRAFT_188519	A8IHI7
212	gi|159464481	CHLREDRAFT_156470	A8IHL6	K04515
213	gi|159464487	CHLREDRAFT_31082	A8IHM8	K04460
214	gi|159464507	CHLREDRAFT_144448	A8IHS3
215	gi|159464529	CHLREDRAFT_144132	A8IHW6
216	gi|159464533	CHLREDRAFT_144136	A8IHX9	K04773
217	gi|159464557	CHLREDRAFT_188334	A8II37
218	gi|159464565	CHLREDRAFT_188339	A8II58
219	gi|159464573	CHLREDRAFT_24073	A8II71	K11338
220	gi|159464581	CHLREDRAFT_114566	A8II85	K12873
221	gi|159464585	CHLREDRAFT_144174	A8II92	K07748
222	gi|159464591	CHLREDRAFT_144177	A8IIA0	K14557
223	gi|159464607	CHLREDRAFT_144201	A8IIF1	K17498
224	gi|159464609	CHLREDRAFT_114378	A8IIF8	K12586
225	gi|159464615	CHLREDRAFT_182896	A8III5	K08903
226	gi|159464623	CHLREDRAFT_205568	A8IIK4
227	gi|159464627	CHLREDRAFT_205988	A8IIK8	K09486
228	gi|159464629	CHLREDRAFT_127873	A8IIL1	K17086
229	gi|159464639	CHLREDRAFT_114351	A8IIM4
230	gi|159464645	CHLREDRAFT_188401	A8IIN4	K02433
231	gi|159464647	CHLREDRAFT_188402	A8IIN7
232	gi|159464653	CHLREDRAFT_127976	A8IIP9	K09493
233	gi|159464665	CHLREDRAFT_127955	A8IIS1	K14556
234	gi|159464669	CHLREDRAFT_182920	A8IIS8	K03116
235	gi|159464681	CHLREDRAFT_127857	A8IG47	K19269
236	gi|159464685	CHLREDRAFT_169371	A8IG64	K12883
237	gi|159464707	CHLREDRAFT_169389	A8IGD3	K13179
238	gi|159464709	CHLREDRAFT_196466	A8IGD9
239	gi|159464711	CHLREDRAFT_144281	A8IGE2	K03787
240	gi|159464729	CHLREDRAFT_135382	A8IGJ8	K06072
241	gi|159464737	CHLREDRAFT_135393	A8IGM2	K01267
242	gi|159464747	CHLREDRAFT_144312	A8IGR4	K14544
243	gi|159464751	CHLREDRAFT_114491	A8IGU1
244	gi|159464757	CHLREDRAFT_182946	A8IGV4
245	gi|159464759	CHLREDRAFT_169444	A8IGV8
246	gi|159464775	CHLREDRAFT_161860	A8IGZ3
247	gi|159464779	CHLREDRAFT_205482	A8IH07
248	gi|159464815	CHLREDRAFT_94151	A8IHA5
249	gi|159464827	CHLREDRAFT_169505	A8IHE9
250	gi|159464835	CHLREDRAFT_127879	A8IHH9
251	gi|159464855	CHLREDRAFT_188533	A8IHN7	K09584
252	gi|159464859	CHLREDRAFT_169548	A8IHP9	K17917
253	gi|159464888	CHLREDRAFT_123659	A8JIP7
254	gi|159464890	CHLREDRAFT_108892	A8JIP9	K19562
255	gi|159464910	CHLREDRAFT_205550	A8JIN8	K18151
256	gi|159464918	CHLREDRAFT_108866	A8JIP6	K14856
257	gi|159464965	CHLREDRAFT_195255	A8JIR0	K01955
258	gi|159465029	CHLREDRAFT_195262	A8JIS9
259	gi|159465031	CHLREDRAFT_180802	A8JIT0
260	gi|159465035	CHLREDRAFT_108953	A8JIT5	K03386
261	gi|159465053	CHLREDRAFT_110360	A8JK20
262	gi|159465098	CHLREDRAFT_22494	A8JIU6
263	gi|159465102	CHLREDRAFT_154979	A8JIU3
264	gi|159465123	CHLREDRAFT_144460	A8IIZ5	K08857
265	gi|159465129	CHLREDRAFT_161904	A8IJ34	K08242
266	gi|159465133	CHLREDRAFT_144472	A8IJ54
267	gi|159465135	CHLREDRAFT_182996	A8IJ60	K01358
268	gi|159465141	CHLREDRAFT_188565	A8IJ71
269	gi|159465161	CHLREDRAFT_183002	A8IJE5
270	gi|159465165	CHLREDRAFT_144515	A8IJG8	K14768
271	gi|159465177	CHLREDRAFT_169629	A8IJK0
272	gi|159465189	CHLREDRAFT_78171	A8IJQ1
273	gi|159465215	CHLREDRAFT_144554	A8IJW5	K01062
274	gi|159465225	CHLREDRAFT_188610	A8IJY7	K04078
275	gi|159465245	CHLREDRAFT_169691	A8IK44
276	gi|159465251	CHLREDRAFT_169700	A8IK58	K01897
277	gi|159465257	CHLREDRAFT_114854	A8IK69
278	gi|159465265	CHLREDRAFT_206251	A8IK94
279	gi|159465279	CHLREDRAFT_183031	A8IKD6	K04371
280	gi|159465283	CHLREDRAFT_78072	A8IKE3	K04371
281	gi|159465303	CHLREDRAFT_144631	A8IKJ8
282	gi|159465323	CHLREDRAFT_24084	A8IKQ0	K03841
283	gi|159465325	CHLREDRAFT_135584	A8IKQ6
284	gi|159465327	CHLREDRAFT_144655	A8IKR5	K19720
285	gi|159465331	CHLREDRAFT_94229	A8IKS4	K00006
286	gi|159465343	CHLREDRAFT_144677	A8IKX4	K15718
287	gi|159465349	CHLREDRAFT_195589	A8IKZ2	K02883
288	gi|159465357	CHLREDRAFT_55270	A8IL08	K03798
289	gi|159465361	CHLREDRAFT_55336	A8IL21	K01358
290	gi|159465391	CHLREDRAFT_135535	A8IL88
291	gi|159465417	CHLREDRAFT_195447	A8ILF4	K11824
292	gi|159465437	CHLREDRAFT_188762	A8ILJ9	K00611
293	gi|159465453	CHLREDRAFT_55268	A8ILN4	K03526
294	gi|159465457	CHLREDRAFT_188781	A8ILQ0
295	gi|159465469	CHLREDRAFT_114649	A8ILT1	K10686
296	gi|159465483	CHLREDRAFT_195544	A8IJ00	K18467
297	gi|159465489	CHLREDRAFT_135609	A8IJ19	K00128
298	gi|159465497	CHLREDRAFT_188557	A8IJ40
299	gi|159465505	CHLREDRAFT_188566	A8IJ76
300	gi|159465507	CHLREDRAFT_128004	A8IJ79	K03094
301	gi|159465533	CHLREDRAFT_188584	A8IJG5	K04798
302	gi|159465535	CHLREDRAFT_128015	A8IJH5
303	gi|159465541	CHLREDRAFT_196726	A8IJJ8	K11808
304	gi|159465545	CHLREDRAFT_188591	A8IJK6
305	gi|159465549	CHLREDRAFT_188593	A8IJL3	K01770
306	gi|159465551	CHLREDRAFT_169636	A8IJL8
307	gi|159465555	CHLREDRAFT_195549	A8IJM8
308	gi|159465565	CHLREDRAFT_205854	A8IJQ4	K02973
309	gi|159465617	CHLREDRAFT_144583	A8IK66	K04082
310	gi|159465627	CHLREDRAFT_183027	A8IK91
311	gi|159465631	CHLREDRAFT_144600	A8IKA4
312	gi|159465637	CHLREDRAFT_144604	A8IKB4
313	gi|159465641	CHLREDRAFT_144609	A8IKC8
314	gi|159465645	CHLREDRAFT_188638	A8IKD4
315	gi|159465647	CHLREDRAFT_183033	A8IKE6	K02717
316	gi|159465659	CHLREDRAFT_169745	A8IKG9
317	gi|159465665	CHLREDRAFT_10419	A8IKI9	K01412
318	gi|159465671	CHLREDRAFT_144633	A8IKK2
319	gi|159465685	CHLREDRAFT_183051	A8IKN8
320	gi|159465687	CHLREDRAFT_144646	A8IKP1	K02979
321	gi|159465691	CHLREDRAFT_205937	A8IKQ9
322	gi|159465693	CHLREDRAFT_196545	A8IKR1	K03667
323	gi|159465697	CHLREDRAFT_156581	A8IKS2
324	gi|159465707	CHLREDRAFT_169792	A8IKT9	K17710
325	gi|159465717	CHLREDRAFT_135421	A8IKV5	K14066
326	gi|159465721	CHLREDRAFT_135614	A8IKW6	K01783
327	gi|159465723	CHLREDRAFT_94234	A8IKW9	K06816
328	gi|159465729	CHLREDRAFT_144680	A8IKY2
329	gi|159465733	CHLREDRAFT_128082	A8IKY9	K15448
330	gi|159465743	CHLREDRAFT_188712	A8IL19
331	gi|159465747	CHLREDRAFT_205935	A8IL32	K02699
332	gi|159465763	CHLREDRAFT_114761	A8IL68	K01874
333	gi|159465765	CHLREDRAFT_135552	A8IL73
334	gi|159465777	CHLREDRAFT_169865	A8ILB6	K14328
335	gi|159465781	CHLREDRAFT_144745	A8ILD0	K00464
336	gi|159465797	CHLREDRAFT_188757	A8ILH4
337	gi|159465815	CHLREDRAFT_114912	A8ILL5	K03237
338	gi|159465821	CHLREDRAFT_162021	A8ILP2
339	gi|159465835	CHLREDRAFT_188785	A8ILR9	K10808
340	gi|159465992	CHLREDRAFT_78205	A8IM71	K17267
341	gi|159466002	CHLREDRAFT_115082	A8IMB1
342	gi|159466012	CHLREDRAFT_188814	A8IME8
343	gi|159466014	CHLREDRAFT_115146	A8IMF2	K05527
344	gi|159466030	CHLREDRAFT_206281	A8IMK5	K12605
345	gi|159466034	CHLREDRAFT_170004	A8IML7	K03245
346	gi|159466042	CHLREDRAFT_188837	A8IMP6	K02987
347	gi|159466056	CHLREDRAFT_188847	A8IMU3
348	gi|159466060	CHLREDRAFT_183139	A8IMV0
349	gi|159466066	CHLREDRAFT_144891	A8IMX2	K08851
350	gi|159466104	CHLREDRAFT_115108	A8IN79
351	gi|159466106	CHLREDRAFT_115213	A8IN95	K02725
352	gi|159466134	CHLREDRAFT_188892	A8INH1
353	gi|159466136	CHLREDRAFT_128295	A8INH7	K13137
354	gi|159466138	CHLREDRAFT_170116	A8INI9
355	gi|159466162	CHLREDRAFT_115042	A8INS3
356	gi|159466194	CHLREDRAFT_195621	A8IP00
357	gi|159466200	CHLREDRAFT_206145	A8IP21
358	gi|159466220	CHLREDRAFT_115043	A8IP78	K12827
359	gi|159466224	CHLREDRAFT_170212	A8IP88
360	gi|159466246	CHLREDRAFT_25877	A8IPC9	K00793
361	gi|159466250	CHLREDRAFT_128289	A8IPE0	K00253
362	gi|159466258	CHLREDRAFT_115083	A8IPH5	K02541
363	gi|159466262	CHLREDRAFT_188977	A8IPJ0	K15109
364	gi|159466268	CHLREDRAFT_128353	A8IM09	K00861
365	gi|159466298	CHLREDRAFT_195459	A8IMC5	K12400
366	gi|159466316	CHLREDRAFT_170003	A8IML4	K07277
367	gi|159466322	CHLREDRAFT_196290	A8IMN3	K19035
368	gi|159466324	CHLREDRAFT_128227	A8IMN5	K01956
369	gi|159466328	CHLREDRAFT_144867	A8IMP0	K15498
370	gi|159466330	CHLREDRAFT_10705	A8IMQ0	K09531
371	gi|159466346	CHLREDRAFT_170034	A8IMT5	K12825
372	gi|159466356	CHLREDRAFT_100494	A8IMW9	K18655
373	gi|159466362	CHLREDRAFT_115047	A8IMY5	K01657
374	gi|159466364	CHLREDRAFT_115231	A8IMY7	K01166
375	gi|159466366	CHLREDRAFT_170056	A8IMZ0	K01762
376	gi|159466388	CHLREDRAFT_170077	A8IN65
377	gi|159466402	CHLREDRAFT_188875	A8IN89
378	gi|159466404	CHLREDRAFT_195712	A8IN92	K02267
379	gi|159466412	CHLREDRAFT_206248	A8INB0
380	gi|159466422	CHLREDRAFT_205898	A8INE5
381	gi|159466436	CHLREDRAFT_170113	A8INI0
382	gi|159466438	CHLREDRAFT_183157	A8INI3
383	gi|159466440	CHLREDRAFT_183158	A8INI6
384	gi|159466456	CHLREDRAFT_115040	A8INM3
385	gi|159466472	CHLREDRAFT_195636	A8INR7	K02899
386	gi|159466474	CHLREDRAFT_115185	A8INS0	K12874
387	gi|159466488	CHLREDRAFT_128308	A8INX1	K01358
388	gi|159466502	CHLREDRAFT_188939	A8IP02
389	gi|159466510	CHLREDRAFT_188942	A8IP17	K03257
390	gi|159466518	CHLREDRAFT_183179	A8IP37
391	gi|159466524	CHLREDRAFT_145043	A8IP53	K03113
392	gi|159466540	CHLREDRAFT_206138	A8IPD5
393	gi|159466544	CHLREDRAFT_115135	A8IPE8	K04567
394	gi|159466562	CHLREDRAFT_128290	A8IPI0	K05925
395	gi|159466566	CHLREDRAFT_128310	A8IPI7	K15893
396	gi|159466569	CHLREDRAFT_186126	A8IL29	K07937
397	gi|159466662	CHLREDRAFT_188978	A8IR01
398	gi|159466666	CHLREDRAFT_100734	A8IR06
399	gi|159466680	CHLREDRAFT_188996	A8IR30
400	gi|159466706	CHLREDRAFT_189016	A8IR64	K08503
401	gi|159466714	CHLREDRAFT_189020	A8IR74	K01920
402	gi|159466732	CHLREDRAFT_145156	A8IR98
403	gi|159466752	CHLREDRAFT_170370	A8IRD4
404	gi|159466768	CHLREDRAFT_128451	A8IPQ9	K13412
405	gi|159466772	CHLREDRAFT_145209	A8IPS8	K00759
406	gi|159466778	CHLREDRAFT_189076	A8IPW8
407	gi|159466790	CHLREDRAFT_24101	A8IQ05	K01900
408	gi|159466794	CHLREDRAFT_31640	A8IQ15
409	gi|159466804	CHLREDRAFT_55666	A8IQ65	K04708
410	gi|159466822	CHLREDRAFT_205753	A8IQB8	K03921
411	gi|159466824	CHLREDRAFT_170453	A8IQC5	K09503
412	gi|159466828	CHLREDRAFT_145271	A8IQE3	K02875
413	gi|159466852	CHLREDRAFT_115347	A8IQK4
414	gi|159466864	CHLREDRAFT_170495	A8IQN5
415	gi|159466898	CHLREDRAFT_128430	A8IQV5	K15029
416	gi|159466902	CHLREDRAFT_189153	A8IQV7
417	gi|159466912	CHLREDRAFT_183265	A8IQW4
418	gi|159466932	CHLREDRAFT_189162	A8IQY3
419	gi|159466936	CHLREDRAFT_170546	A8IQY6
420	gi|159466940	CHLREDRAFT_145364	A8IQZ1
421	gi|159466942	CHLREDRAFT_100523	A8IQZ3	K03260
422	gi|159466992	CHLREDRAFT_128476	A8IR49
423	gi|159467022	CHLREDRAFT_115411	A8IR87	K03031
424	gi|159467026	CHLREDRAFT_205640	A7LNI8
425	gi|159467034	CHLREDRAFT_145164	A8IRA5
426	gi|159467042	CHLREDRAFT_189040	A8IRB3
427	gi|159467048	CHLREDRAFT_128371	A8IRB7
428	gi|159467052	CHLREDRAFT_195568	A8IRC0	K12188
429	gi|159467064	CHLREDRAFT_156801	A8IRD3
430	gi|159467070	CHLREDRAFT_189051	A8IRE0
431	gi|159467074	CHLREDRAFT_128384	A8IRE2	K02730
432	gi|159467146	CHLREDRAFT_189100	A8IQA5
433	gi|159467152	CHLREDRAFT_260	A8IQC1	K02901
434	gi|159467178	CHLREDRAFT_170481	A8IQJ2	K07253
435	gi|159467188	CHLREDRAFT_206057	A8IQL7	K01100
436	gi|159467202	CHLREDRAFT_11226	A8IQQ1
437	gi|159467206	CHLREDRAFT_11230	A8IQR3
438	gi|159467210	CHLREDRAFT_206121	A8IQS8
439	gi|159467222	CHLREDRAFT_170526	A8IQU9	K01354
440	gi|159467232	CHLREDRAFT_94393	A8IQY0
441	gi|159467281	CHLREDRAFT_115555	A8IRF7
442	gi|159467293	CHLREDRAFT_189175	A8IRH4
443	gi|159467297	CHLREDRAFT_11299	A8IRI7	K12446
444	gi|159467299	CHLREDRAFT_183277	A8IRJ0	K00703
445	gi|159467307	CHLREDRAFT_115639	A8IRK2	K13024
446	gi|159467315	CHLREDRAFT_156884	A8IRL5
447	gi|159467369	CHLREDRAFT_189230	A8IRT7
448	gi|159467371	CHLREDRAFT_189231	A8IRT8	K03574
449	gi|159467375	CHLREDRAFT_170652	A8IRU1	K15176
450	gi|159467379	CHLREDRAFT_136069	A8IRV0	K09553
451	gi|159467381	CHLREDRAFT_128636	A8IRV6	K03253
452	gi|159467391	CHLREDRAFT_183312	A8IRX0	K13238
453	gi|159467397	CHLREDRAFT_128522	A8IRX5	K07936
454	gi|159467399	CHLREDRAFT_145485	A8IRX8
455	gi|159467413	CHLREDRAFT_196948	A8IRZ2	K03006
456	gi|159467435	CHLREDRAFT_170716	A8IS13	K00876
457	gi|159467437	CHLREDRAFT_145516	A8IS14
458	gi|159467439	CHLREDRAFT_128624	A8IS20	K08081
459	gi|159467443	CHLREDRAFT_46276	A8IS22	K02976
460	gi|159467445	CHLREDRAFT_100959	A8IS24	K11968
461	gi|159467459	CHLREDRAFT_189279	A8IS44
462	gi|159467461	CHLREDRAFT_183329	A8IS47	K01358
463	gi|159467473	CHLREDRAFT_115751	A8IS59	K00975
464	gi|159467475	CHLREDRAFT_100777	A8IS63	K00327
465	gi|159467479	CHLREDRAFT_206257	A8IS75
466	gi|159467483	CHLREDRAFT_115511	A8IS79
467	gi|159467509	CHLREDRAFT_94454	A8ISA8
468	gi|159467517	CHLREDRAFT_115641	A8ISB9	K11436
469	gi|159467519	CHLREDRAFT_170799	A8ISC1
470	gi|159467521	CHLREDRAFT_156968	A8ISC3	K13096
471	gi|159467547	CHLREDRAFT_170822	A8ISE5	K00232
472	gi|159467565	CHLREDRAFT_145636	A8ISG3
473	gi|159467589	CHLREDRAFT_170874	A8ISK1
474	gi|159467599	CHLREDRAFT_170884	A8ISL2
475	gi|159467611	CHLREDRAFT_145375	A8IRG2
476	gi|159467613	CHLREDRAFT_189172	A8IRG8
477	gi|159467615	CHLREDRAFT_183275	A8IRG9
478	gi|159467629	CHLREDRAFT_189179	A8IRJ2
479	gi|159467635	CHLREDRAFT_189186	A8IRK4	K01100
480	gi|159467637	CHLREDRAFT_145395	A8IRK5
481	gi|159467647	CHLREDRAFT_145404	A8IRL8
482	gi|159467685	CHLREDRAFT_205881	A8IRR9
483	gi|159467697	CHLREDRAFT_206187	A8IRT4
484	gi|159467701	CHLREDRAFT_206186	A8IRT6	K01875
485	gi|159467709	CHLREDRAFT_196558	A8IRU6
486	gi|159467721	CHLREDRAFT_170664	A8IRW1
487	gi|159467725	CHLREDRAFT_128630	A8IRW5	K05546
488	gi|159467787	CHLREDRAFT_189289	A8IS57	K17361
489	gi|159467789	CHLREDRAFT_128577	A8IS61	K14778
490	gi|159467803	CHLREDRAFT_195482	A8IS72	K13431
491	gi|159467811	CHLREDRAFT_195946	A8IS88
492	gi|159467813	CHLREDRAFT_128621	A8IS90
493	gi|159467823	CHLREDRAFT_145585	A8ISA5
494	gi|159467845	CHLREDRAFT_115715	A8ISE3
495	gi|159467877	CHLREDRAFT_183374	A8ISI4	K17292
496	gi|159467891	CHLREDRAFT_189366	A8ISK2	K03015
497	gi|159467893	CHLREDRAFT_100842	A8ISK5	K01520
498	gi|159467897	CHLREDRAFT_170883	A8ISL1
499	gi|159467910	CHLREDRAFT_205643	A8JJ04
500	gi|159467961	CHLREDRAFT_145688	A8ISN1
501	gi|159467963	CHLREDRAFT_189377	A8ISN3
502	gi|159467983	CHLREDRAFT_11662	A8ISR9
503	gi|159467993	CHLREDRAFT_115936	A8IST3	K02154
504	gi|159468003	CHLREDRAFT_189404	A8ISU6
505	gi|159468013	CHLREDRAFT_157007	A8ISV4
506	gi|159468021	CHLREDRAFT_170954	A8ISW1
507	gi|159468023	CHLREDRAFT_56014	Q9FV97	K02262
508	gi|159468063	CHLREDRAFT_56005	A8IT25	K12614
509	gi|159468075	CHLREDRAFT_128777	A8IT48
510	gi|159468083	CHLREDRAFT_189454	A8IT62
511	gi|159468091	CHLREDRAFT_195403	A8IT75
512	gi|159468123	CHLREDRAFT_145847	A8ITA7	K12580
513	gi|159468151	CHLREDRAFT_157049	A8ITF3	K00963
514	gi|159468153	CHLREDRAFT_171120	A8ITF5
515	gi|159468157	CHLREDRAFT_171124	A8ITF8
516	gi|159468163	CHLREDRAFT_128761	A8ISN6	K07944
517	gi|159468165	CHLREDRAFT_170899	A8ISP2
518	gi|159468169	CHLREDRAFT_75266	A8ISP7
519	gi|159468195	CHLREDRAFT_189395	A8ISS9
520	gi|159468211	CHLREDRAFT_189410	A8ISV8
521	gi|159468233	CHLREDRAFT_145770	A8ISZ1	K03235
522	gi|159468283	CHLREDRAFT_136188	A8IT49
523	gi|159468295	CHLREDRAFT_189453	A8IT61	K19720
524	gi|159468321	CHLREDRAFT_128744	A8IT96
525	gi|159468440	CHLREDRAFT_183437	A8ITH3	K05765
526	gi|159468446	CHLREDRAFT_145919	A8ITI4	K14050
527	gi|159468454	CHLREDRAFT_183445	A8ITJ3	K09013
528	gi|159468464	CHLREDRAFT_128793	A8ITK3	K14537
529	gi|159468466	CHLREDRAFT_78831	A8ITL0
530	gi|159468470	CHLREDRAFT_171165	A8ITL3
531	gi|159468478	CHLREDRAFT_101282	A8ITM4	K14213
532	gi|159468484	CHLREDRAFT_101278	A8ITN3	K13293
533	gi|159468486	CHLREDRAFT_115978	A8ITN6	K09549
534	gi|159468490	CHLREDRAFT_183460	Q9FPR7	K02492
535	gi|159468492	CHLREDRAFT_116089	A8ITP1	K02519
536	gi|159468500	CHLREDRAFT_196855	Q945T2	K03687
537	gi|159468502	CHLREDRAFT_196855	Q945T1
538	gi|159468510	CHLREDRAFT_116096	A8ITR2
539	gi|159468522	CHLREDRAFT_189560	A8ITT0
540	gi|159468532	CHLREDRAFT_183472	A8ITU1	K03100
541	gi|159468534	CHLREDRAFT_162449	A8ITU2	K00058
542	gi|159468548	CHLREDRAFT_12013	A8ITW8
543	gi|159468560	CHLREDRAFT_189580	A8ITY4
544	gi|159468564	CHLREDRAFT_183481	A8ITZ0	K01792
545	gi|159468566	CHLREDRAFT_94536	A8ITZ2
546	gi|159468570	CHLREDRAFT_189589	A8ITZ5	K11135
547	gi|159468590	CHLREDRAFT_146069	A8IU13	K14840
548	gi|159468592	CHLREDRAFT_189599	A8IU17
549	gi|159468656	CHLREDRAFT_162486	A8IU94	K14823
550	gi|159468670	CHLREDRAFT_195668	A8IUB1	K01099
551	gi|159468674	CHLREDRAFT_146160	A8IUB8
552	gi|159468676	CHLREDRAFT_171374	A8IUC1
553	gi|159468678	CHLREDRAFT_171378	A8IUC8
554	gi|159468684	CHLREDRAFT_136288	A8ITH8	K04077
555	gi|159468702	CHLREDRAFT_183448	A8ITK6
556	gi|159468712	CHLREDRAFT_162432	A8ITM2
557	gi|159468736	CHLREDRAFT_136303	A8ITQ5	K13119
558	gi|159468754	CHLREDRAFT_145987	A8ITS8	K00658
559	gi|159468762	CHLREDRAFT_171226	A8ITT9
560	gi|159468766	CHLREDRAFT_136279	A8ITU6	K00058
561	gi|159468770	CHLREDRAFT_146010	A8ITV1	K12613
562	gi|159468782	CHLREDRAFT_146020	A8ITW0
563	gi|159468796	CHLREDRAFT_189576	A8ITX5
564	gi|159468798	CHLREDRAFT_171251	A8ITX6	K05302
565	gi|159468810	CHLREDRAFT_146052	A8ITZ4
566	gi|159468844	CHLREDRAFT_189613	A8IU39
567	gi|159468846	CHLREDRAFT_189615	A8IU42
568	gi|159468850	CHLREDRAFT_101285	A8IU47
569	gi|159468852	CHLREDRAFT_171316	A8IU48
570	gi|159468854	CHLREDRAFT_116066	A8IU49
571	gi|159468868	CHLREDRAFT_136293	A8IU62
572	gi|159468872	CHLREDRAFT_136266	A8IU68	K01873
573	gi|159468882	CHLREDRAFT_205828	A8IU79	K12821
574	gi|159468900	CHLREDRAFT_101226	A8IUB0
575	gi|159468908	CHLREDRAFT_171371	A8IUB9
576	gi|159468912	CHLREDRAFT_183513	A8IUC3
577	gi|159468937	CHLREDRAFT_181703	A8JKA2
578	gi|159468943	CHLREDRAFT_181704	A8JKA3
579	gi|159468965	CHLREDRAFT_129783	A8IUL6	K12855
580	gi|159468969	CHLREDRAFT_163013	A8IUL9
581	gi|159468981	CHLREDRAFT_172949	A8IUN8	K03035
582	gi|159468997	CHLREDRAFT_147682	A8IUR4	K14648
583	gi|159469015	CHLREDRAFT_117438	A8IUT7	K03921
584	gi|159469019	CHLREDRAFT_196431	A8IUU3	K00616
585	gi|159469029	CHLREDRAFT_129809	A8IUV7	K02873
586	gi|159469035	CHLREDRAFT_147728	A8IUW8
587	gi|159469063	CHLREDRAFT_56993	A8IV05	K01419
588	gi|159469089	CHLREDRAFT_183986	A8IV37
589	gi|159469097	CHLREDRAFT_157781	A8IV47
590	gi|159469107	CHLREDRAFT_190703	A8IV59
591	gi|159469145	CHLREDRAFT_102784	A8IUI1
592	gi|159469153	CHLREDRAFT_173136	A8IUI9	K15449
593	gi|159469157	CHLREDRAFT_117478	A8IUJ8
594	gi|159469177	CHLREDRAFT_190633	A8IUL5
595	gi|159469189	CHLREDRAFT_60751	A8IUN1	K12604
596	gi|159469233	CHLREDRAFT_172988	A8IUU2	K00020
597	gi|159469241	CHLREDRAFT_205783	A8IUV2	K17744
598	gi|159469243	CHLREDRAFT_173000	A8IUV5
599	gi|159469245	CHLREDRAFT_147722	A8IUW1	K00029
600	gi|159469247	CHLREDRAFT_196832	A8IUW2	K00029
601	gi|159469251	CHLREDRAFT_173010	A8IUW6
602	gi|159469263	CHLREDRAFT_205927	A8IUY7
603	gi|159469283	CHLREDRAFT_190680	A8IV12	K14947
604	gi|159469285	CHLREDRAFT_195658	A8IV13
605	gi|159469291	CHLREDRAFT_117553	A8IV25
606	gi|159469303	CHLREDRAFT_350	A8IV36	K17497
607	gi|159469309	CHLREDRAFT_190692	A8IV45
608	gi|159469311	CHLREDRAFT_190697	A8IV51	K00472
609	gi|159469337	CHLREDRAFT_173111	A8IUG4	K12590
610	gi|159469341	CHLREDRAFT_205886	A8IUG8
611	gi|159469345	CHLREDRAFT_190724	A8IUH4
612	gi|159469355	CHLREDRAFT_129774	A8IUJ0
613	gi|159469361	CHLREDRAFT_117550	A8IUJ4
614	gi|159469412	CHLREDRAFT_79435	A8IVC2	K03022
615	gi|159469414	CHLREDRAFT_162806	A8IVD0
616	gi|159469418	CHLREDRAFT_102428	A8IVD4	K07393
617	gi|159469424	CHLREDRAFT_3151	A5H8H9
618	gi|159469426	CHLREDRAFT_13217	A8IVE5
619	gi|159469428	CHLREDRAFT_116979	A8IVF0	K00602
620	gi|159469438	CHLREDRAFT_79471	A8IVG0	K00164
621	gi|159469442	CHLREDRAFT_147115	A8IVG4
622	gi|159469448	CHLREDRAFT_190282	A8IVH2
623	gi|159469464	CHLREDRAFT_190291	A8IVJ1
624	gi|159469472	CHLREDRAFT_13257	A8IVK5
625	gi|159469478	CHLREDRAFT_172416	A8IVL6
626	gi|159469516	CHLREDRAFT_162845	A8IVU0	K02872
627	gi|159469530	CHLREDRAFT_102299	A8IVV9
628	gi|159469536	CHLREDRAFT_190337	A8IVX4
629	gi|159469554	CHLREDRAFT_172505	A8IW03
630	gi|159469556	CHLREDRAFT_79446	A8IW09	K01802
631	gi|159469568	CHLREDRAFT_116937	A8IW43	K03347
632	gi|159469570	CHLREDRAFT_190371	A8IW47	K02150
633	gi|159469572	CHLREDRAFT_56672	A8IW48	K03039
634	gi|159469574	CHLREDRAFT_196616	A8IW49	K01006
635	gi|159469596	CHLREDRAFT_102354	A8IW89	K09680
636	gi|159469606	CHLREDRAFT_190404	A8IWA0
637	gi|159469608	CHLREDRAFT_190406	A8IWA3	K01466
638	gi|159469610	CHLREDRAFT_136917	A8IWA5	K12858
639	gi|159469628	CHLREDRAFT_147086	A8IVB2
640	gi|159469634	CHLREDRAFT_147090	A8IVB9	K14546
641	gi|159469644	CHLREDRAFT_206194	A8IVE2	K02937
642	gi|159469656	CHLREDRAFT_190281	A8IVH0
643	gi|159469668	CHLREDRAFT_172406	A8IVK1	K02938
644	gi|159469676	CHLREDRAFT_147147	A8IVL4
645	gi|159469684	CHLREDRAFT_136984	A8IVM9	K00281
646	gi|159469686	CHLREDRAFT_32852	A8IVN2
647	gi|159469688	CHLREDRAFT_205655	A8IVN6
648	gi|159469692	CHLREDRAFT_190311	A8IVP1
649	gi|159469696	CHLREDRAFT_79407	A8IVP3	K00074
650	gi|159469698	CHLREDRAFT_157545	A8IVP7
651	gi|159469700	CHLREDRAFT_190314	A8IVP8
652	gi|159469706	CHLREDRAFT_183823	A8IVQ7	K09567
653	gi|159469714	CHLREDRAFT_136854	A8IVR6	K00873
654	gi|159469716	CHLREDRAFT_172454	A8IVS0
655	gi|159469724	CHLREDRAFT_116921	A8IVS6	K14538
656	gi|159469734	CHLREDRAFT_172467	A8IVT6
657	gi|159469746	CHLREDRAFT_190330	A8IVV4
658	gi|159469750	CHLREDRAFT_147217	A8IVW2
659	gi|159469758	CHLREDRAFT_102338	A8IVW9	K03238
660	gi|159469760	CHLREDRAFT_79422	A8IVX1
661	gi|159469772	CHLREDRAFT_129474	A8IVY4	K02738
662	gi|159469778	CHLREDRAFT_190349	A8IVZ3
663	gi|159469782	CHLREDRAFT_129468	A8IVZ9	K01915
664	gi|159469798	CHLREDRAFT_147252	A8IW16	K01099
665	gi|159469800	CHLREDRAFT_147254	A8IW20	K03260
666	gi|159469818	CHLREDRAFT_172525	A8IW37	K17607
667	gi|159469822	CHLREDRAFT_190369	A8IW44
668	gi|159469826	CHLREDRAFT_183857	A8IW57	K14821
669	gi|159469828	CHLREDRAFT_147285	A8IW58
670	gi|159469838	CHLREDRAFT_190392	A8IW72
671	gi|159469862	CHLREDRAFT_205746	A8IWA6	K00264
672	gi|159469868	CHLREDRAFT_190416	A8IWB5	K17268
673	gi|159469870	CHLREDRAFT_13453	A8IWB7	K00953
674	gi|159469893	CHLREDRAFT_137062	A8IWD2	K11147
675	gi|159469917	CHLREDRAFT_205925	A8IWI1	K17427
676	gi|159469919	CHLREDRAFT_196242	A8IWJ3	K00605
677	gi|159469923	CHLREDRAFT_196570	A8IWJ8	K01899
678	gi|159469927	CHLREDRAFT_172647	A8IWK3	K12819
679	gi|159469931	CHLREDRAFT_147368	A8IWK7
680	gi|159469933	CHLREDRAFT_190446	A8IWK9	K00162
681	gi|159469935	CHLREDRAFT_190448	A8IWL3
682	gi|159469951	CHLREDRAFT_147390	A8IWP6
683	gi|159469957	CHLREDRAFT_147395	A8IWQ4	K14961
684	gi|159469981	CHLREDRAFT_183897	A8IWT7
685	gi|159469983	CHLREDRAFT_183898	A8IWU0	K14847
686	gi|159469999	CHLREDRAFT_102649	A8IWV9
687	gi|159470005	CHLREDRAFT_137012	A8IWW7	K00432
688	gi|159470007	CHLREDRAFT_157654	A8IWX1
689	gi|159470013	CHLREDRAFT_147441	A8IWX9
690	gi|159470033	CHLREDRAFT_102512	A8IX17	K02372
691	gi|159470035	CHLREDRAFT_79613	A8IX19	K07466
692	gi|159470041	CHLREDRAFT_137019	A8IX41	K00787
693	gi|159470057	CHLREDRAFT_190521	A8IX72
694	gi|159470059	CHLREDRAFT_196325	A8IX73
695	gi|159470063	CHLREDRAFT_129639	A8IX80	K01687
696	gi|159470065	CHLREDRAFT_196953	A8IX81
697	gi|159470075	CHLREDRAFT_172780	A8IXA1	K18272
698	gi|159470089	CHLREDRAFT_172805	A8IXD3
699	gi|159470091	CHLREDRAFT_147520	A8IXD6	K01358
700	gi|159470093	CHLREDRAFT_147523	A8IXE5
701	gi|159470099	CHLREDRAFT_183944	A8IXF2
702	gi|159470101	CHLREDRAFT_196514	A8IXF5
703	gi|159470117	CHLREDRAFT_205510	A8IXH4
704	gi|159470143	CHLREDRAFT_205567	A8IXM4
705	gi|159470149	CHLREDRAFT_190592	A8IXN2	K03798
706	gi|159470169	CHLREDRAFT_147598	A8IXQ4
707	gi|159470173	CHLREDRAFT_172894	A8IXR3
708	gi|159470175	CHLREDRAFT_24172	A8IXR5	K03259
709	gi|159470183	CHLREDRAFT_190619	A8IXT4
710	gi|159470185	CHLREDRAFT_117171	A8IXU1
711	gi|159470187	CHLREDRAFT_205900	A8IXU9
712	gi|159470193	CHLREDRAFT_117217	A8IWD5	K02860
713	gi|159470201	CHLREDRAFT_190424	A8IWE8
714	gi|159470205	CHLREDRAFT_137045	A8IWF9	K14521
715	gi|159470207	CHLREDRAFT_129736	A8IWG3
716	gi|159470223	CHLREDRAFT_117386	A8IWJ1
717	gi|159470225	CHLREDRAFT_117306	A8IWJ5	K01893
718	gi|159470227	CHLREDRAFT_56785	A8IWJ6
719	gi|159470229	CHLREDRAFT_190440	A8IWK2	K17892
720	gi|159470233	CHLREDRAFT_190447	A8IWL0	K05609
721	gi|159470237	CHLREDRAFT_79571	A8IWL4	K03246
722	gi|159470269	CHLREDRAFT_195637	A8IWQ1	K02946
723	gi|159470275	CHLREDRAFT_117208	A8IWQ7
724	gi|159470283	CHLREDRAFT_147410	A8IWS4	K15178
725	gi|159470287	CHLREDRAFT_157645	A8IWS7
726	gi|159470297	CHLREDRAFT_129649	A8IWV0	K12860
727	gi|159470301	CHLREDRAFT_157650	A8IWW3
728	gi|159470313	CHLREDRAFT_147450	A8IX13	K18758
729	gi|159470321	CHLREDRAFT_190503	A8IX35	K00083
730	gi|159470369	CHLREDRAFT_102612	A8IXB8	K01551
731	gi|159470377	CHLREDRAFT_190547	A8IXD1	K00856
732	gi|159470383	CHLREDRAFT_129593	A8IXE0	K01251
733	gi|159470387	CHLREDRAFT_24171	A8IXE2	K19678
734	gi|159470391	CHLREDRAFT_196910	A8IXF1	K00958
735	gi|159470393	CHLREDRAFT_195654	A8IXF4
736	gi|159470397	CHLREDRAFT_129742	A8IXG3	K02971
737	gi|159470405	CHLREDRAFT_137112	A8IXI7	K14684
738	gi|159470409	CHLREDRAFT_190580	A8IXJ7
739	gi|159470425	CHLREDRAFT_172865	A8IXM3
740	gi|159470447	CHLREDRAFT_183959	A8IXQ5
741	gi|159470453	CHLREDRAFT_190610	A8IXR0
742	gi|159470481	CHLREDRAFT_205649	A8IXV0
743	gi|159470509	CHLREDRAFT_127508	A8HR57
744	gi|159470511	CHLREDRAFT_49329	A8HR64
745	gi|159470513	CHLREDRAFT_134840	A8HR70	K18914
746	gi|159470523	CHLREDRAFT_99209	A8HR96
747	gi|159470535	CHLREDRAFT_187849	A8HRE4
748	gi|159470541	CHLREDRAFT_187852	A8HRF8	K03254
749	gi|159470559	CHLREDRAFT_187858	A8HRL3
750	gi|159470571	CHLREDRAFT_182663	A8HRQ4	K05356
751	gi|159470575	CHLREDRAFT_187870	A8HRT2	K15507
752	gi|159470577	CHLREDRAFT_182666	A8HRT5
753	gi|159470585	CHLREDRAFT_54909	A8HRV5	K11094
754	gi|159470597	CHLREDRAFT_168461	A8HRZ0	K11275
755	gi|159470601	CHLREDRAFT_127638	A8HS05	K11584
756	gi|159470605	CHLREDRAFT_205913	A8HS14	K00975
757	gi|159470619	CHLREDRAFT_77517	A8HS59	K02880
758	gi|159470627	CHLREDRAFT_187910	A8HS81
759	gi|159470649	CHLREDRAFT_113685	A8HSC5
760	gi|159470657	CHLREDRAFT_182692	A8HSE5
761	gi|159470673	CHLREDRAFT_127606	A8HSJ0	K03007
762	gi|159470675	CHLREDRAFT_182699	A8HSJ3	K13412
763	gi|159470677	CHLREDRAFT_135067	A8HSJ6
764	gi|159470695	CHLREDRAFT_127460	A8HSS5	K14769
765	gi|159470701	CHLREDRAFT_195606	A8HSU7	K02960
766	gi|159470703	CHLREDRAFT_182705	A8HSV0
767	gi|159470717	CHLREDRAFT_77471	A8HSX7	K00876
768	gi|159470731	CHLREDRAFT_143498	A8HSZ4	K03514
769	gi|159470765	CHLREDRAFT_182715	A8HT63
770	gi|159470775	CHLREDRAFT_30522	A8HT91	K18482
771	gi|159470785	CHLREDRAFT_187988	A8HTA8	K11755
772	gi|159470799	CHLREDRAFT_187997	A8HTE5	K00111
773	gi|159470805	CHLREDRAFT_188000	A8HTG4
774	gi|159470807	CHLREDRAFT_143567	A8HTH0	K12198
775	gi|159470809	CHLREDRAFT_99019	A8HTH5
776	gi|159470819	CHLREDRAFT_205878	A8HTK2
777	gi|159470833	CHLREDRAFT_205618	A8HTQ6	K00703
778	gi|159470837	CHLREDRAFT_113687	A8HTR3	K01228
779	gi|159470839	CHLREDRAFT_127586	A8HTR9
780	gi|159470863	CHLREDRAFT_182740	A8HTX7
781	gi|159470865	CHLREDRAFT_99271	A8HTY0
782	gi|159470897	CHLREDRAFT_188044	A8HU48	K15361
783	gi|159470905	CHLREDRAFT_196553	A8HU66	K09480
784	gi|159470919	CHLREDRAFT_182749	A8HUB6
785	gi|159470923	CHLREDRAFT_188065	A8HUE0	K03264
786	gi|159470925	CHLREDRAFT_182752	A8HUF5
787	gi|159470935	CHLREDRAFT_113845	A8HUI3	K01254
788	gi|159470937	CHLREDRAFT_188073	A8HUI8
789	gi|159470941	CHLREDRAFT_77543	A8HUK0	K09568
790	gi|159470945	CHLREDRAFT_143712	A8HUK8
791	gi|159470953	CHLREDRAFT_188086	A8HUN2	K12900
792	gi|159470955	CHLREDRAFT_156256	A8HUP3
793	gi|159470961	CHLREDRAFT_113656	A8HUS0
794	gi|159470975	CHLREDRAFT_161656	A8HUU7
795	gi|159470977	CHLREDRAFT_30639	A8HUU9	K09565
796	gi|159470999	CHLREDRAFT_168857	A8HV30
797	gi|159471007	CHLREDRAFT_187832	A8HV44
798	gi|159471011	CHLREDRAFT_168365	A8HR39
799	gi|159471017	CHLREDRAFT_168369	A8HR53
800	gi|159471025	CHLREDRAFT_182653	A8HR79
801	gi|159471029	CHLREDRAFT_143294	A8HR93
802	gi|159471043	CHLREDRAFT_143307	A8HRC6	K18213
803	gi|159471057	CHLREDRAFT_156094	A8HRH3
804	gi|159471069	CHLREDRAFT_99287	A8HRN8
805	gi|159471071	CHLREDRAFT_113924	A8HRP1	K01756
806	gi|159471077	CHLREDRAFT_113895	A8HRQ1
807	gi|159471081	CHLREDRAFT_187866	A2PZC2	K13379
808	gi|159471083	CHLREDRAFT_195437	A8HRR9	K05236
809	gi|159471087	CHLREDRAFT_127560	A8HRS5
810	gi|159471089	CHLREDRAFT_134916	A8HRS8	K11099
811	gi|159471095	CHLREDRAFT_113915	A8HRV2	K01897
812	gi|159471097	CHLREDRAFT_205736	A8HRW0
813	gi|159471103	CHLREDRAFT_168454	A8HRX4	K00225
814	gi|159471109	CHLREDRAFT_187882	A8HRZ4
815	gi|159471111	CHLREDRAFT_187884	A8HRZ9	K11251
816	gi|159471125	CHLREDRAFT_61144	A8HS40	K08955
817	gi|159471143	CHLREDRAFT_127491	A8HS79	K03106
818	gi|159471145	CHLREDRAFT_127464	A8HS86
819	gi|159471161	CHLREDRAFT_127415	A8HSD3	K01489
820	gi|159471169	CHLREDRAFT_156148	A8HSF0	K18188
821	gi|159471211	CHLREDRAFT_187947	A8HSS0	K01414
822	gi|159471217	CHLREDRAFT_187951	A8HSU1
823	gi|159471243	CHLREDRAFT_143516	A8HT40	K08876
824	gi|159471247	CHLREDRAFT_187976	A8HT57	K06897
825	gi|159471249	CHLREDRAFT_9190	A8HT60
826	gi|159471251	CHLREDRAFT_187979	A8HT66
827	gi|159471279	CHLREDRAFT_187998	A8HTE8	K08493
828	gi|159471287	CHLREDRAFT_156203	A8HTG7
829	gi|159471299	CHLREDRAFT_134846	A8HTK7	K00207
830	gi|159471319	CHLREDRAFT_168688	A8HTQ3
831	gi|159471327	CHLREDRAFT_182736	A8HTT9	K12608
832	gi|159471329	CHLREDRAFT_156217	A8HTU6
833	gi|159471331	CHLREDRAFT_143611	A8HTU8	K11426
834	gi|159471343	CHLREDRAFT_182738	A8HTX3	K03037
835	gi|159471345	CHLREDRAFT_113847	A8HTY7
836	gi|159471353	CHLREDRAFT_113805	A8HU09	K12164
837	gi|159471359	CHLREDRAFT_99071	A8HU30	K14755
838	gi|159471385	CHLREDRAFT_188054	A8HU99
839	gi|159471389	CHLREDRAFT_188056	A8HUA7
840	gi|159471401	CHLREDRAFT_188060	A8HUC9
841	gi|159471431	CHLREDRAFT_143707	A8HUJ5
842	gi|159471433	CHLREDRAFT_143710	A8HUK3
843	gi|159471449	CHLREDRAFT_143724	A8HUN7	K14782
844	gi|159471463	CHLREDRAFT_127515	A8HUR6	K01934
845	gi|159471465	CHLREDRAFT_143734	A8HUS6
846	gi|159471538	CHLREDRAFT_184027	A8IYW5
847	gi|159471542	CHLREDRAFT_147894	A8IYW8	K01322
848	gi|159471544	CHLREDRAFT_157820	A8IYX0	K01512
849	gi|159471556	CHLREDRAFT_205631	A8IXZ2
850	gi|159471570	CHLREDRAFT_137265	A8IY04	K08967
851	gi|159471574	CHLREDRAFT_173216	A8IY09	K14308
852	gi|159471578	CHLREDRAFT_205928	A8IY15
853	gi|159471580	CHLREDRAFT_129874	A8IY20	K00121
854	gi|159471594	CHLREDRAFT_184047	A8IY43	K03768
855	gi|159471606	CHLREDRAFT_147945	A8IY55
856	gi|159471624	CHLREDRAFT_190810	A8IY81
857	gi|159471628	CHLREDRAFT_196606	A8IY85	K00099
858	gi|159471634	CHLREDRAFT_147970	A8IY93
859	gi|159471676	CHLREDRAFT_190833	A8IYD7	K14550
860	gi|159471684	CHLREDRAFT_148012	A8IYE5
861	gi|159471694	CHLREDRAFT_173322	A8IYF2
862	gi|159471702	CHLREDRAFT_190852	A8IYG2
863	gi|159471714	CHLREDRAFT_195611	A8IYH1	K03676
864	gi|159471718	CHLREDRAFT_117678	A8IYH5	K00601
865	gi|159471722	CHLREDRAFT_190864	A8IYH7
866	gi|159471726	CHLREDRAFT_190866	A8IYI1
867	gi|159471740	CHLREDRAFT_157892	A8IYJ5
868	gi|159471742	CHLREDRAFT_137300	A8IYK1	K00688
869	gi|159471752	CHLREDRAFT_148091	A8IYL5
870	gi|159471758	CHLREDRAFT_102984	A8IYL9
871	gi|159471778	CHLREDRAFT_163170	A8IYN7
872	gi|159471784	CHLREDRAFT_157919	A8IYP1
873	gi|159471802	CHLREDRAFT_103066	A8IYR7	K11752
874	gi|159471832	CHLREDRAFT_190746	A8IYU7
875	gi|159471858	CHLREDRAFT_196366	A8IXZ1	K15918
876	gi|159471868	CHLREDRAFT_190782	A8IY13	K03256
877	gi|159471882	CHLREDRAFT_157842	A8IY40
878	gi|159471898	CHLREDRAFT_190806	A8IY75
879	gi|159471914	CHLREDRAFT_173284	A8IYA5
880	gi|159471922	CHLREDRAFT_137335	A8IYC7
881	gi|159471942	CHLREDRAFT_184071	Q9AXF6	K08913
882	gi|159471948	CHLREDRAFT_148023	A8IYF7	K12837
883	gi|159471954	CHLREDRAFT_137306	A8IYG3
884	gi|159471956	CHLREDRAFT_148035	A8IYG7	K11884
885	gi|159471980	CHLREDRAFT_102893	A8IYJ4
886	gi|159471982	CHLREDRAFT_190875	A8IYJ6
887	gi|159471996	CHLREDRAFT_190882	A8IYK8	K13104
888	gi|159472006	CHLREDRAFT_148095	A8IYL8	K14313
889	gi|159472008	CHLREDRAFT_196430	A8IYM0	K00850
890	gi|159472016	CHLREDRAFT_157910	A8IYM7
891	gi|159472026	CHLREDRAFT_173432	A8IYP3
892	gi|159472028	CHLREDRAFT_196118	A8IYP5	K03671
893	gi|159472048	CHLREDRAFT_205696	A8IYR0	K00915
894	gi|159472052	CHLREDRAFT_190925	A8IYR2	K05768
895	gi|159472058	CHLREDRAFT_163188	A8IYR6
896	gi|159472060	CHLREDRAFT_184123	A8IYS1	K02939
897	gi|159472062	CHLREDRAFT_190934	A8IYS2	K19870
898	gi|159472066	CHLREDRAFT_148151	A8IYS5	K16944
899	gi|159472072	CHLREDRAFT_102889	A8IYT1	K00131
900	gi|159472074	CHLREDRAFT_117748	A8IYT3
901	gi|159472126	CHLREDRAFT_118171	A8IYY5	K01176
902	gi|159472134	CHLREDRAFT_137523	A8IYZ2	K11097
903	gi|159472154	CHLREDRAFT_196730	A8IZ12
904	gi|159472158	CHLREDRAFT_173743	A8IZ16	K14304
905	gi|159472160	CHLREDRAFT_14724	A8IZ20
906	gi|159472166	CHLREDRAFT_173750	A8IZ25	K13706
907	gi|159472168	CHLREDRAFT_118038	A8IZ29	K13412
908	gi|159472172	CHLREDRAFT_57302	A8IZ36	K02975
909	gi|159472180	CHLREDRAFT_148463	A8IZ48
910	gi|159472182	CHLREDRAFT_191108	A8IZ51
911	gi|159472210	CHLREDRAFT_205570	A8IZ88
912	gi|159472214	CHLREDRAFT_137493	A8IZ93	K00948
913	gi|159472218	CHLREDRAFT_191144	A8IZ98
914	gi|159472222	CHLREDRAFT_103444	A8IZA4	K00275,K17759
915	gi|159472224	CHLREDRAFT_118061	A8IZA8	K18749
916	gi|159472236	CHLREDRAFT_118113	A8IZC1	K00939
917	gi|159472254	CHLREDRAFT_173878	A8IZD7
918	gi|159472256	CHLREDRAFT_57332	A8IZD8
919	gi|159472260	CHLREDRAFT_95055	A8IZE2
920	gi|159472266	CHLREDRAFT_118046	A8IZE7	K00820
921	gi|159472270	CHLREDRAFT_118118	A8IZF0
922	gi|159472274	CHLREDRAFT_191183	A8IZF3
923	gi|159472300	CHLREDRAFT_148390	A8IYX5
924	gi|159472308	CHLREDRAFT_103389	A8IYX9
925	gi|159472314	CHLREDRAFT_148403	A8IYY6
926	gi|159472324	CHLREDRAFT_103256	A8IYZ6
927	gi|159472326	CHLREDRAFT_137480	A8IYZ7
928	gi|159472330	CHLREDRAFT_173725	A8IZ00	K01176
929	gi|159472356	CHLREDRAFT_184199	A8IZ27
930	gi|159472358	CHLREDRAFT_184200	A8IZ28
931	gi|159472374	CHLREDRAFT_205823	A5H8I1
932	gi|159472386	CHLREDRAFT_118012	A8IZ49
933	gi|159472414	CHLREDRAFT_196935	A8IZ72	K13832
934	gi|159472416	CHLREDRAFT_118057	A8IZ74
935	gi|159472418	CHLREDRAFT_191125	A8IZ75
936	gi|159472422	CHLREDRAFT_130104	A8IZ78	K01836
937	gi|159472442	CHLREDRAFT_173828	A8IZ94
938	gi|159472444	CHLREDRAFT_184216	A8IZ95
939	gi|159472456	CHLREDRAFT_173841	A8IZA5	K00036
940	gi|159472472	CHLREDRAFT_173857	A8IZB9	K11642
941	gi|159472482	CHLREDRAFT_191164	A8IZC9	K13917
942	gi|159472492	CHLREDRAFT_148563	A8IZE1	K15026
943	gi|159472496	CHLREDRAFT_191179	A8IZE6
944	gi|159472520	CHLREDRAFT_191191	A8IZH4
945	gi|159472571	CHLREDRAFT_184125	A8IZH9
946	gi|159472573	CHLREDRAFT_184127	A8IZI1
947	gi|159472591	CHLREDRAFT_195584	A8IZK3	K02866
948	gi|159472599	CHLREDRAFT_148197	A8IZL1
949	gi|159472603	CHLREDRAFT_190968	A8IZL5
950	gi|159472653	CHLREDRAFT_184151	A8IZS5
951	gi|159472655	CHLREDRAFT_191001	A8IZS7
952	gi|159472665	CHLREDRAFT_148277	A8IZT5
953	gi|159472669	CHLREDRAFT_148279	A8IZT7
954	gi|159472671	CHLREDRAFT_137452	A8IZU0
955	gi|159472683	CHLREDRAFT_173607	A8IZV3
956	gi|159472689	CHLREDRAFT_191022	A8IZV9
957	gi|159472697	CHLREDRAFT_191024	A8IZW3	K14312
958	gi|159472699	CHLREDRAFT_103086	A8IZW5	K15306
959	gi|159472701	CHLREDRAFT_184171	A8IZW6
960	gi|159472715	CHLREDRAFT_173632	A8IZX7
961	gi|159472719	CHLREDRAFT_173638	A8IZY1
962	gi|159472721	CHLREDRAFT_184175	A8IZY2
963	gi|159472725	CHLREDRAFT_173642	A8IZY5
964	gi|159472737	CHLREDRAFT_148341	A8IZZ6
965	gi|159472743	CHLREDRAFT_191051	A8IZZ9
966	gi|159472745	CHLREDRAFT_129982	A8J000
967	gi|159472755	CHLREDRAFT_129972	A8J014	K09498
968	gi|159472767	CHLREDRAFT_173694	A8J032
969	gi|159472777	CHLREDRAFT_38371	A8J040	K14571
970	gi|159472785	CHLREDRAFT_205628	A8IZI0
971	gi|159472787	CHLREDRAFT_157945	A8IZI4	K08106
972	gi|159472821	CHLREDRAFT_148198	A8IZL2	K02888
973	gi|159472827	CHLREDRAFT_196702	A8IZL7	K01537
974	gi|159472837	CHLREDRAFT_173525	A8IZM6
975	gi|159472873	CHLREDRAFT_190985	A8IZQ8
976	gi|159472877	CHLREDRAFT_148253	A8IZR1
977	gi|159472895	CHLREDRAFT_195690	A8IZS6	K14007
978	gi|159472911	CHLREDRAFT_191008	A8IZU4
979	gi|159472915	CHLREDRAFT_195881	A8IZV0
980	gi|159472923	CHLREDRAFT_163238	A8IZV5
981	gi|159472939	CHLREDRAFT_191034	A8IZX9
982	gi|159472947	CHLREDRAFT_148333	A8IZY9
983	gi|159472953	CHLREDRAFT_148348	A8J003
984	gi|159472955	CHLREDRAFT_117942	A8J004
985	gi|159472989	CHLREDRAFT_103091	A8J027
986	gi|159473042	CHLREDRAFT_174199	A8J045
987	gi|159473046	CHLREDRAFT_195824	A8J049
988	gi|159473054	CHLREDRAFT_118550	A8J055	K12837
989	gi|159473072	CHLREDRAFT_191389	A8J070
990	gi|159473082	CHLREDRAFT_191396	A8J082
991	gi|159473084	CHLREDRAFT_33956	A8J087	K13199
992	gi|159473088	CHLREDRAFT_191403	A8J090
993	gi|159473090	CHLREDRAFT_174261	A8J093	K05302
994	gi|159473096	CHLREDRAFT_137793	A8J098
995	gi|159473098	CHLREDRAFT_191409	A8J0A0	K18635
996	gi|159473100	CHLREDRAFT_174270	A8J0A1	K00942
997	gi|159473102	CHLREDRAFT_130340	A8J0A2
998	gi|159473110	CHLREDRAFT_137778	A8J0B0	K01507
999	gi|159473112	CHLREDRAFT_148922	A8J0B3
1000	gi|159473114	CHLREDRAFT_148923	A8J0B5
1001	gi|159473134	CHLREDRAFT_148948	A8J0D6
1002	gi|159473138	CHLREDRAFT_95148	A8J0E0
1003	gi|159473144	CHLREDRAFT_130316	A8J0E4	K02716
1004	gi|159473146	CHLREDRAFT_191427	A8J0E5	K00383
1005	gi|159473148	CHLREDRAFT_137795	A8J0E8	K09539
1006	gi|159473176	CHLREDRAFT_191453	A8J0I9
1007	gi|159473210	CHLREDRAFT_149049	A8J0M1
1008	gi|159473220	CHLREDRAFT_137785	A8J054
1009	gi|159473262	CHLREDRAFT_184328	A8J094
1010	gi|159473276	CHLREDRAFT_148921	A8J0B1
1011	gi|159473278	CHLREDRAFT_95143	A8J0B2
1012	gi|159473282	CHLREDRAFT_158244	A8J0B6
1013	gi|159473294	CHLREDRAFT_174291	A8J0C9
1014	gi|159473306	CHLREDRAFT_174303	A8J0D9
1015	gi|159473352	CHLREDRAFT_191447	A8J0H9
1016	gi|159473354	CHLREDRAFT_195598	A8J0I0	K02930
1017	gi|159473364	CHLREDRAFT_34008	A8J0I6	K09571
1018	gi|159473374	CHLREDRAFT_174364	A8J0J6
1019	gi|159473382	CHLREDRAFT_130343	A8J0K7	K09613
1020	gi|159473386	CHLREDRAFT_149042	A8J0L3
1021	gi|159473445	CHLREDRAFT_184245	A8J0N6
1022	gi|159473459	CHLREDRAFT_191206	A8J0Q2	K00799
1023	gi|159473461	CHLREDRAFT_191208	A8J0Q4	K15631
1024	gi|159473465	CHLREDRAFT_191216	A8J0Q9	K12627
1025	gi|159473469	CHLREDRAFT_195600	A8J0R4	K02943
1026	gi|159473471	CHLREDRAFT_196044	A8J0R7	K00030
1027	gi|159473483	CHLREDRAFT_191227	A8J0S7
1028	gi|159473509	CHLREDRAFT_137673	A8J0V1	K00919
1029	gi|159473529	CHLREDRAFT_158129	A8J0W9	K00025
1030	gi|159473533	CHLREDRAFT_118204	A8J0X4	K00626
1031	gi|159473541	CHLREDRAFT_103549	A8J0Y5
1032	gi|159473547	CHLREDRAFT_118364	A8J0Z1	K15849
1033	gi|159473555	CHLREDRAFT_49061	A8J0Z9
1034	gi|159473557	CHLREDRAFT_118203	A8J104	K00873
1035	gi|159473585	CHLREDRAFT_191310	A8J135
1036	gi|159473597	CHLREDRAFT_191319	A8J146	K17255
1037	gi|159473605	CHLREDRAFT_158173	A8J152	K08073
1038	gi|159473623	CHLREDRAFT_137578	A8J168	K01889
1039	gi|159473643	CHLREDRAFT_148829	A8J189	K18442
1040	gi|159473647	CHLREDRAFT_184308	A8J194
1041	gi|159473659	CHLREDRAFT_195608	A8J1A3	K02896
1042	gi|159473671	CHLREDRAFT_148604	A8J0M6
1043	gi|159473673	CHLREDRAFT_95062	A8J0M7
1044	gi|159473677	CHLREDRAFT_184242	A8J0N1
1045	gi|159473679	CHLREDRAFT_137676	A8J0N3	K00767
1046	gi|159473681	CHLREDRAFT_184244	A8J0N4	K14497
1047	gi|159473685	CHLREDRAFT_196612	A8J0N7
1048	gi|159473701	CHLREDRAFT_118195	A8J0Q3
1049	gi|159473707	CHLREDRAFT_195890	A8J0Q8
1050	gi|159473711	CHLREDRAFT_205741	A8J0R2	K00630
1051	gi|159473717	CHLREDRAFT_38643	A8J0R6	K01872
1052	gi|159473725	CHLREDRAFT_191226	A8J0S5
1053	gi|159473737	CHLREDRAFT_130199	A8J0U5	K14682
1054	gi|159473747	CHLREDRAFT_174010	A8J0V0	K02834
1055	gi|159473765	CHLREDRAFT_174030	A8J0X0
1056	gi|159473773	CHLREDRAFT_191269	A8J0X7	K04487
1057	gi|159473805	CHLREDRAFT_48705	A8J103
1058	gi|159473821	CHLREDRAFT_158152	A2PZD2	K12451
1059	gi|159473825	CHLREDRAFT_148751	A8J119	K07151
1060	gi|159473829	CHLREDRAFT_103457	A8J122	K06067
1061	gi|159473837	CHLREDRAFT_174097	A8J129	K14454
1062	gi|159473839	CHLREDRAFT_191305	A8J131
1063	gi|159473843	CHLREDRAFT_195498	A8J137	K07277
1064	gi|159473863	CHLREDRAFT_148797	A8J163	K13348
1065	gi|159473867	CHLREDRAFT_148802	A8J167
1066	gi|159473871	CHLREDRAFT_191340	A8J170
1067	gi|159473875	CHLREDRAFT_148810	A8J173	K00133
1068	gi|159473877	CHLREDRAFT_191344	A8J175
1069	gi|159473889	CHLREDRAFT_191353	A8J188
1070	gi|159473899	CHLREDRAFT_148837	A8J196
1071	gi|159473903	CHLREDRAFT_191365	A8J1A5
1072	gi|159473933	CHLREDRAFT_181777	A8JKE8	K02434
1073	gi|159473952	CHLREDRAFT_191797	A8J1F0
1074	gi|159473962	CHLREDRAFT_191800	A8J1F7
1075	gi|159473970	CHLREDRAFT_104348	A8J1G8	K02991
1076	gi|159473976	CHLREDRAFT_174933	A8J1H9	K18160
1077	gi|159473980	CHLREDRAFT_184532	A8J1I3
1078	gi|159473990	CHLREDRAFT_184536	A8J1J3
1079	gi|159474004	CHLREDRAFT_206053	A8J1K8
1080	gi|159474024	CHLREDRAFT_149642	A8J1M9
1081	gi|159474032	CHLREDRAFT_104302	A8J1N7	K14324
1082	gi|159474054	CHLREDRAFT_191863	A8J1Q1	K02149
1083	gi|159474088	CHLREDRAFT_175039	A8J1S8	K01945
1084	gi|159474092	CHLREDRAFT_57890	A8J1T4	K00382
1085	gi|159474104	CHLREDRAFT_191889	A8J1U5
1086	gi|159474114	CHLREDRAFT_149709	A8J1V5	K00627
1087	gi|159474116	CHLREDRAFT_104388	A8J1B4	K10393
1088	gi|159474122	CHLREDRAFT_149716	A8J1B8	K12492
1089	gi|159474126	CHLREDRAFT_191903	A8J1C1	K03178
1090	gi|159474134	CHLREDRAFT_104300	A8J1D0
1091	gi|159474174	CHLREDRAFT_130716	A8J1G4
1092	gi|159474200	CHLREDRAFT_191820	A8J1I6
1093	gi|159474210	CHLREDRAFT_191828	A8J1J8
1094	gi|159474212	CHLREDRAFT_438	A8J1K0	K02154
1095	gi|159474238	CHLREDRAFT_191848	A8J1M1
1096	gi|159474244	CHLREDRAFT_191852	A8J1M7
1097	gi|159474264	CHLREDRAFT_191867	A8J1Q7
1098	gi|159474278	CHLREDRAFT_196925	A8J1S7	K12524
1099	gi|159474288	CHLREDRAFT_34449	A8J1T5
1100	gi|159474294	CHLREDRAFT_138117	A8J1U1	K04079
1101	gi|159474302	CHLREDRAFT_95316	A8J1V0
1102	gi|159474310	CHLREDRAFT_149711	A8J1V7
1103	gi|159474312	CHLREDRAFT_104382	A8J1V8	K13095
1104	gi|159474342	CHLREDRAFT_111160	A8JKF2	K01897
1105	gi|159474354	CHLREDRAFT_191605	A8J1W1	K15227
1106	gi|159474358	CHLREDRAFT_149272	A8J1W4	K15445
1107	gi|159474368	CHLREDRAFT_191613	A8J1X3
1108	gi|159474370	CHLREDRAFT_415	A8J1X5	K02738
1109	gi|159474374	CHLREDRAFT_191617	A8J1X8	K01876
1110	gi|159474380	CHLREDRAFT_138087	A8J1Y2	K09645
1111	gi|159474404	CHLREDRAFT_158401	A8J209
1112	gi|159474408	CHLREDRAFT_195463	A8J213	K08495
1113	gi|159474412	CHLREDRAFT_191646	A8J216	K17917
1114	gi|159474416	CHLREDRAFT_191650	A8J219
1115	gi|159474432	CHLREDRAFT_80582	A8J237	K12194
1116	gi|159474434	CHLREDRAFT_191666	A8J238
1117	gi|159474436	CHLREDRAFT_191668	A8J244
1118	gi|159474448	CHLREDRAFT_191681	A8J252
1119	gi|159474450	CHLREDRAFT_158421	A8J254	K17412
1120	gi|159474468	CHLREDRAFT_130648	A8J275	K11600
1121	gi|159474472	CHLREDRAFT_184482	A8J277
1122	gi|159474474	CHLREDRAFT_191703	A8J278	K00814
1123	gi|159474478	CHLREDRAFT_205772	A8J286	K18453
1124	gi|159474494	CHLREDRAFT_149418	A8J2A5	K15111
1125	gi|159474512	CHLREDRAFT_195655	A8J2C4
1126	gi|159474536	CHLREDRAFT_184506	A8J2E9	K18930
1127	gi|159474540	CHLREDRAFT_174835	A8J2F2
1128	gi|159474556	CHLREDRAFT_118976	A8J2H1	K00700
1129	gi|159474562	CHLREDRAFT_184513	A8J2H8
1130	gi|159474574	CHLREDRAFT_191776	A8J2I5	K02989
1131	gi|159474578	CHLREDRAFT_104111	A8J2I8	K12823
1132	gi|159474608	CHLREDRAFT_138059	A8J1X0	K15103
1133	gi|159474626	CHLREDRAFT_191628	A8J1Z0	K01265
1134	gi|159474628	CHLREDRAFT_196378	A8J1Z2
1135	gi|159474650	CHLREDRAFT_137981	A8J212	K02736
1136	gi|159474652	CHLREDRAFT_196263	A8J214	K00873
1137	gi|159474670	CHLREDRAFT_184463	A8J230
1138	gi|159474676	CHLREDRAFT_174711	A8J239	K02893
1139	gi|159474686	CHLREDRAFT_191672	A8J246	K09288
1140	gi|159474692	CHLREDRAFT_149366	A8J255
1141	gi|159474700	CHLREDRAFT_191691	A8J265
1142	gi|159474718	CHLREDRAFT_118974	A8J280	K03267
1143	gi|159474722	CHLREDRAFT_34270	A8J282	K01802
1144	gi|159474726	CHLREDRAFT_205910	A8J285	K00434
1145	gi|159474730	CHLREDRAFT_104082	A8J290
1146	gi|159474790	CHLREDRAFT_137973	A8J2E5
1147	gi|159474796	CHLREDRAFT_191755	A8J2F1
1148	gi|159474808	CHLREDRAFT_191758	A8J2G4	K02912
1149	gi|159474834	CHLREDRAFT_191786	A8J2J4
1150	gi|159474836	CHLREDRAFT_174881	A8J2J6
1151	gi|159474842	CHLREDRAFT_205703	A8J2K1
1152	gi|159474880	CHLREDRAFT_191923	A8J2N3
1153	gi|159474890	CHLREDRAFT_149763	A8J2P2
1154	gi|159474892	CHLREDRAFT_149764	A8J2P3
1155	gi|159474898	CHLREDRAFT_138215	A8J2Q0	K02183
1156	gi|159474902	CHLREDRAFT_191938	A8J2Q4
1157	gi|159474904	CHLREDRAFT_175143	A8J2Q6	K16803
1158	gi|159474908	CHLREDRAFT_205922	A8J2Q9	K11159
1159	gi|159474918	CHLREDRAFT_104431	A8J2R7
1160	gi|159474920	CHLREDRAFT_24263	A8J2S0	K01647
1161	gi|159474954	CHLREDRAFT_119222	A8J2V3
1162	gi|159474964	CHLREDRAFT_119291	A8J2W1	K00654
1163	gi|159474966	CHLREDRAFT_138199	A8J2W2	K14290
1164	gi|159474968	CHLREDRAFT_64643	A8J2W4
1165	gi|159474984	CHLREDRAFT_205992	A8J2X8
1166	gi|159474988	CHLREDRAFT_175227	A8J2Y4	K15437
1167	gi|159474992	CHLREDRAFT_175230	A8J2Y7
1168	gi|159475000	CHLREDRAFT_191993	A8J2Z6	K01736
1169	gi|159475036	CHLREDRAFT_95364	A8J341
1170	gi|159475048	CHLREDRAFT_119219	A8J352
1171	gi|159475080	CHLREDRAFT_119290	A8J387	K01887
1172	gi|159475086	CHLREDRAFT_149734	A8J2L0
1173	gi|159475098	CHLREDRAFT_205897	A8J2L8
1174	gi|159475112	CHLREDRAFT_149752	A8J2N1
1175	gi|159475114	CHLREDRAFT_149756	A8J2N4
1176	gi|159475140	CHLREDRAFT_16242	A8J2R2	K14801
1177	gi|159475146	CHLREDRAFT_149791	A8J2R9
1178	gi|159475150	CHLREDRAFT_191951	A8J2S3
1179	gi|159475184	CHLREDRAFT_130812	A8J2W0	K12657
1180	gi|159475186	CHLREDRAFT_149830	A8J2W3
1181	gi|159475198	CHLREDRAFT_191987	A8J2X6	K00145
1182	gi|159475216	CHLREDRAFT_104512	A8J2Z8	K01866
1183	gi|159475228	CHLREDRAFT_184617	A8J311
1184	gi|159475238	CHLREDRAFT_184620	A8J328
1185	gi|159475250	CHLREDRAFT_192018	A8J342	K11324
1186	gi|159475252	CHLREDRAFT_119201	A8J344	K18624
1187	gi|159475254	CHLREDRAFT_149896	A8J345	K00873
1188	gi|159475256	CHLREDRAFT_149900	A8J349
1189	gi|159475262	CHLREDRAFT_24268	A8J355	K01739
1190	gi|159475270	CHLREDRAFT_149911	A8J365	K13412
1191	gi|159475286	CHLREDRAFT_175308	A8J381
1192	gi|159475290	CHLREDRAFT_192044	A8J385
1193	gi|159475347	CHLREDRAFT_137945	A8J3A4	K03028
1194	gi|159475357	CHLREDRAFT_149072	A8J3B2	K06911
1195	gi|159475365	CHLREDRAFT_174432	A8J3C4
1196	gi|159475369	CHLREDRAFT_158296	A8J3C7	K00477
1197	gi|159475385	CHLREDRAFT_118694	A8J3E1	K09550
1198	gi|159475389	CHLREDRAFT_191511	A8J3E5
1199	gi|159475403	CHLREDRAFT_191516	A8J3F7	K15104
1200	gi|159475425	CHLREDRAFT_174488	A8J3I2	K03023
1201	gi|159475431	CHLREDRAFT_80366	A8J3I9	K12893
1202	gi|159475433	CHLREDRAFT_149145	A8J3J0
1203	gi|159475441	CHLREDRAFT_103992	A8J3J7
1204	gi|159475459	CHLREDRAFT_103881	A8J3L2
1205	gi|159475461	CHLREDRAFT_34108	A8J3L3
1206	gi|159475485	CHLREDRAFT_118630	A8J3N3	K12811
1207	gi|159475489	CHLREDRAFT_191556	A8J3N6
1208	gi|159475491	CHLREDRAFT_57580	A8J3N8	K12391
1209	gi|159475503	CHLREDRAFT_15589	A8J3P5	K09489
1210	gi|159475539	CHLREDRAFT_137847	A8J3U2	K11092
1211	gi|159475549	CHLREDRAFT_137878	A8J3V1	K00783
1212	gi|159475559	CHLREDRAFT_184434	A8J3W1
1213	gi|159475565	CHLREDRAFT_174407	A8J3A0
1214	gi|159475583	CHLREDRAFT_158288	A8J3C1
1215	gi|159475587	CHLREDRAFT_149080	A8J3C3	K04078
1216	gi|159475597	CHLREDRAFT_103841	A8J3D3	K00817
1217	gi|159475603	CHLREDRAFT_34069	A8J3E3	K09578
1218	gi|159475605	CHLREDRAFT_191510	A8J3E4
1219	gi|159475613	CHLREDRAFT_184386	A8J3F0
1220	gi|159475615	CHLREDRAFT_191514	A8J3F6
1221	gi|159475617	CHLREDRAFT_191517	A8J3F8	K14944
1222	gi|159475619	CHLREDRAFT_130417	A8J3F9	K00966
1223	gi|159475625	CHLREDRAFT_205761	A8J3G2	K10704
1224	gi|159475637	CHLREDRAFT_118729	A8J3H5	K00899
1225	gi|159475641	CHLREDRAFT_184397	Q9FEK6	K08916
1226	gi|159475643	CHLREDRAFT_174486	A8J3H9	K14799
1227	gi|159475649	CHLREDRAFT_118587	A8J3I5
1228	gi|159475661	CHLREDRAFT_158327	A8J3J9
1229	gi|159475665	CHLREDRAFT_130438	A8J3K3
1230	gi|159475669	CHLREDRAFT_174517	A8J3L1	K01280
1231	gi|159475673	CHLREDRAFT_130434	A8J3L9	K00140
1232	gi|159475677	CHLREDRAFT_118751	A8J3M3	K00249
1233	gi|159475687	CHLREDRAFT_184411	A8J3N4
1234	gi|159475689	CHLREDRAFT_191557	A8J3N7
1235	gi|159475705	CHLREDRAFT_184419	A8J3Q6	K00860
1236	gi|159475715	CHLREDRAFT_174569	A8J3R3	K07119
1237	gi|159475717	CHLREDRAFT_118714	A8J3R4
1238	gi|159475735	CHLREDRAFT_205877	A8J3S9
1239	gi|159475741	CHLREDRAFT_191584	A8J3T4
1240	gi|159475749	CHLREDRAFT_205541	A8J3U1
1241	gi|159475751	CHLREDRAFT_191592	A8J3U5
1242	gi|159475753	CHLREDRAFT_158367	A8J3U6
1243	gi|159475757	CHLREDRAFT_191596	A8J3U9	K02137
1244	gi|159475765	CHLREDRAFT_174615	A8J3V8
1245	gi|159475767	CHLREDRAFT_174617	A8J3W0
1246	gi|159475806	CHLREDRAFT_175534	A8J496
1247	gi|159475824	CHLREDRAFT_58178	A8J4D3	K01176
1248	gi|159475828	CHLREDRAFT_150143	A8J4D6	K12185
1249	gi|159475832	CHLREDRAFT_205645	A8J4E2	K01173
1250	gi|159475862	CHLREDRAFT_192221	A8J3X6
1251	gi|159475870	CHLREDRAFT_104778	A8J3Y3
1252	gi|159475874	CHLREDRAFT_131059	A8J3Y6	K01952
1253	gi|159475890	CHLREDRAFT_175615	A8J402
1254	gi|159475896	CHLREDRAFT_80907	A8J409	K10839
1255	gi|159475920	CHLREDRAFT_150233	A8J429
1256	gi|159475922	CHLREDRAFT_150234	A8J430
1257	gi|159475964	CHLREDRAFT_24289	A8J493	K02958
1258	gi|159476000	CHLREDRAFT_205916	A8J4E8
1259	gi|159476004	CHLREDRAFT_175576	A8J4F7
1260	gi|159476036	CHLREDRAFT_195624	A8J3Z3	K02909
1261	gi|159476050	CHLREDRAFT_175618	A8J405
1262	gi|159476090	CHLREDRAFT_175668	A8J449	K12667
1263	gi|159476096	CHLREDRAFT_150261	A8J457
1264	gi|159476100	CHLREDRAFT_119554	A8J462	K01872
1265	gi|159476102	CHLREDRAFT_104846	A8J467
1266	gi|159476104	CHLREDRAFT_138462	A8J470	K00472
1267	gi|159476152	CHLREDRAFT_127039	A8HVA6	K03033
1268	gi|159476168	CHLREDRAFT_187002	A8HVE0	K01307
1269	gi|159476190	CHLREDRAFT_112806	A8HVJ9
1270	gi|159476192	CHLREDRAFT_142065	A8HVK4	K02977
1271	gi|159476194	CHLREDRAFT_167044	A8HVL0	K14641
1272	gi|159476196	CHLREDRAFT_142067	A8HVL2
1273	gi|159476198	CHLREDRAFT_167047	A8HVM3	K01868
1274	gi|159476202	CHLREDRAFT_167053	A8HVN9	K02503
1275	gi|159476204	CHLREDRAFT_195605	A8HVQ1	K02995
1276	gi|159476218	CHLREDRAFT_187032	A8HVT2
1277	gi|159476224	CHLREDRAFT_196305	A8HVU5	K15633
1278	gi|159476246	CHLREDRAFT_187053	A8HW13
1279	gi|159476260	CHLREDRAFT_142128	A8HW52	K00700
1280	gi|159476268	CHLREDRAFT_182288	A8HW77
1281	gi|159476278	CHLREDRAFT_142153	A8HWA8
1282	gi|159476282	CHLREDRAFT_196833	A8HWC2	K00028
1283	gi|159476284	CHLREDRAFT_142161	A8HWC5
1284	gi|159476306	CHLREDRAFT_142174	A8HWH6
1285	gi|159476310	CHLREDRAFT_187099	A8HWI6	K02735
1286	gi|159476312	CHLREDRAFT_142180	A8HWJ7
1287	gi|159476316	CHLREDRAFT_41371	A8HWK6	K06883
1288	gi|159476318	CHLREDRAFT_7632	A8HWK8	K03107
1289	gi|159476322	CHLREDRAFT_142189	A8HWL8
1290	gi|159476342	CHLREDRAFT_167210	A8HWR6
1291	gi|159476348	CHLREDRAFT_187121	A8HWS5
1292	gi|159476362	CHLREDRAFT_112723	A8HWW0
1293	gi|159476378	CHLREDRAFT_195628	A8HWZ8
1294	gi|159476382	CHLREDRAFT_142231	A8HX04	K00235
1295	gi|159476394	CHLREDRAFT_167259	A8HX31	K13345
1296	gi|159476402	CHLREDRAFT_167268	A8HX50
1297	gi|159476404	CHLREDRAFT_187153	A8HX52
1298	gi|159476406	CHLREDRAFT_167270	A8HX54
1299	gi|159476408	CHLREDRAFT_142254	A8HX63
1300	gi|159476412	CHLREDRAFT_196624	A8HX70	K00850
1301	gi|159476418	CHLREDRAFT_77031	A8HX89	K00417
1302	gi|159476424	CHLREDRAFT_182329	A8HXA2	K12393
1303	gi|159476426	CHLREDRAFT_187168	A8HXA9	K01785
1304	gi|159476430	CHLREDRAFT_29687	A8HXB8
1305	gi|159476436	CHLREDRAFT_187173	A8HXD3
1306	gi|159476438	CHLREDRAFT_112349	A8HXD8
1307	gi|159476440	CHLREDRAFT_142283	A8HXE1	K10802
1308	gi|159476446	CHLREDRAFT_97943	A8HXF9	K01012
1309	gi|159476466	CHLREDRAFT_187190	A8HXK0
1310	gi|159476480	CHLREDRAFT_195576	A8HXN9
1311	gi|159476490	CHLREDRAFT_98182	A8HXR2	K02358
1312	gi|159476496	CHLREDRAFT_206193	A8HXS7
1313	gi|159476498	CHLREDRAFT_112730	A8HXT4	K01958
1314	gi|159476516	CHLREDRAFT_187219	A8HXX4	K17508
1315	gi|159476524	CHLREDRAFT_134189	A8HXZ5	K02155
1316	gi|159476544	CHLREDRAFT_98108	A8HY57	K14553
1317	gi|159476554	CHLREDRAFT_112569	A8HY75	K12857
1318	gi|159476562	CHLREDRAFT_196073	A8HY93	K12831
1319	gi|159476632	CHLREDRAFT_126820	A8HYN3	K00029
1320	gi|159476634	CHLREDRAFT_196303	A8HYN9	K12623
1321	gi|159476640	CHLREDRAFT_142476	A8HYQ9	K12836
1322	gi|159476642	CHLREDRAFT_76715	A8HYR2	K00548
1323	gi|159476660	CHLREDRAFT_187322	A8HYU2	K02148
1324	gi|159476672	CHLREDRAFT_187330	A8HYX0
1325	gi|159476698	CHLREDRAFT_167014	A8HVC8
1326	gi|159476702	CHLREDRAFT_51996	A8HVD7
1327	gi|159476712	CHLREDRAFT_142055	A8HVG0
1328	gi|159476716	CHLREDRAFT_112590	A8HVG5	K14396
1329	gi|159476744	CHLREDRAFT_142077	A8HVN7
1330	gi|159476748	CHLREDRAFT_126754	A2PZC1
1331	gi|159476750	CHLREDRAFT_126960	A8HVP7	K02864
1332	gi|159476758	CHLREDRAFT_182267	A8HVR4
1333	gi|159476770	CHLREDRAFT_142102	A8HVW4
1334	gi|159476780	CHLREDRAFT_134305	A8HVY8
1335	gi|159476808	CHLREDRAFT_134171	A8HW56	K13525
1336	gi|159476820	CHLREDRAFT_167136	A8HW90
1337	gi|159476822	CHLREDRAFT_167137	A8HW92	K03248
1338	gi|159476828	CHLREDRAFT_142152	A8HWA5
1339	gi|159476852	CHLREDRAFT_7611	A8HWG5
1340	gi|159476860	CHLREDRAFT_187094	A8HWI0	K06444
1341	gi|159476894	CHLREDRAFT_196284	A8HWS8	K02902
1342	gi|159476920	CHLREDRAFT_142225	A8HWY6
1343	gi|159476924	CHLREDRAFT_195619	A8HWZ6	K02871
1344	gi|159476926	CHLREDRAFT_187137	A8HX11
1345	gi|159476948	CHLREDRAFT_195517	A8HX77	K06234
1346	gi|159476960	CHLREDRAFT_134165	A8HXA6	K00383
1347	gi|159476964	CHLREDRAFT_196330	A8HXC5	K05359
1348	gi|159476968	CHLREDRAFT_134139	A8HXD0	K14815
1349	gi|159476978	CHLREDRAFT_98021	A8HXG5	K03541
1350	gi|159476980	CHLREDRAFT_142296	A8HXG8	K14766
1351	gi|159476982	CHLREDRAFT_205915	A8HXJ4	K03319
1352	gi|159476986	CHLREDRAFT_142309	A8HXK4
1353	gi|159476992	CHLREDRAFT_187195	A8HXM1
1354	gi|159476998	CHLREDRAFT_182345	A8HXQ1
1355	gi|159477000	CHLREDRAFT_126738	A8HXQ3
1356	gi|159477008	CHLREDRAFT_196609	A8HXS9	K01649
1357	gi|159477020	CHLREDRAFT_126943	A8HXW8	K14455
1358	gi|159477032	CHLREDRAFT_187232	A8HY00
1359	gi|159477034	CHLREDRAFT_126853	A8HY08	K02921
1360	gi|159477048	CHLREDRAFT_142396	A8HY41	K17508
1361	gi|159477050	CHLREDRAFT_182361	A8HY43
1362	gi|159477070	CHLREDRAFT_195953	A8HYA9	K01676
1363	gi|159477110	CHLREDRAFT_187308	A8HYP8
1364	gi|159477112	CHLREDRAFT_97790	A8HYQ1	K00671
1365	gi|159477140	CHLREDRAFT_112378	A8HYY4	K11340
1366	gi|159477153	CHLREDRAFT_184643	A8J4I5
1367	gi|159477157	CHLREDRAFT_130920	A8J4I9
1368	gi|159477161	CHLREDRAFT_104657	A8J4J4	K01262
1369	gi|159477165	CHLREDRAFT_195943	A8J4K4	K01719
1370	gi|159477167	CHLREDRAFT_184649	A8J4K5
1371	gi|159477179	CHLREDRAFT_192075	A8J4M0
1372	gi|159477185	CHLREDRAFT_149978	A8J4M8
1373	gi|159477201	CHLREDRAFT_149993	A8J4Q3	K02947
1374	gi|159477209	CHLREDRAFT_206200	A8J4S0
1375	gi|159477247	CHLREDRAFT_119395	A8J4W1
1376	gi|159477255	CHLREDRAFT_192123	A8J4W8	K04499
1377	gi|159477277	CHLREDRAFT_119383	A8J4Y5	K16297
1378	gi|159477279	CHLREDRAFT_158650	A8J4Y6
1379	gi|159477287	CHLREDRAFT_192142	A8J4Z4
1380	gi|159477301	CHLREDRAFT_58140	A8J506	K01940
1381	gi|159477313	CHLREDRAFT_192162	A8J513	K11279
1382	gi|159477315	CHLREDRAFT_196838	A8J522
1383	gi|159477317	CHLREDRAFT_184701	A8J524	K09494
1384	gi|159477319	CHLREDRAFT_150094	A8J526
1385	gi|159477329	CHLREDRAFT_150104	A8J537	K03781
1386	gi|159477341	CHLREDRAFT_195845	A8J4I2	K12896
1387	gi|159477359	CHLREDRAFT_119356	A8J4L1	K06174
1388	gi|159477363	CHLREDRAFT_175359	A8J4L8
1389	gi|159477365	CHLREDRAFT_175363	A8J4M1
1390	gi|159477367	CHLREDRAFT_130931	A8J4M4
1391	gi|159477373	CHLREDRAFT_192081	A8J4N7	K17499
1392	gi|159477387	CHLREDRAFT_192099	A8J4Q7
1393	gi|159477403	CHLREDRAFT_184666	A8J4S7	K17805
1394	gi|159477425	CHLREDRAFT_150040	A8J4W0
1395	gi|159477433	CHLREDRAFT_158645	A8J4X1	K18466
1396	gi|159477453	CHLREDRAFT_150073	A8J4Z5
1397	gi|159477457	CHLREDRAFT_192147	A8J500
1398	gi|159477461	CHLREDRAFT_184687	A8J503	K02933
1399	gi|159477473	CHLREDRAFT_138304	A8J518
1400	gi|159477481	CHLREDRAFT_192175	A8J525
1401	gi|159477489	CHLREDRAFT_184707	A8J538	K15030
1402	gi|159477511	CHLREDRAFT_176094	A8J568	K02999
1403	gi|159477525	CHLREDRAFT_192562	A8J591	K14844
1404	gi|159477543	CHLREDRAFT_184895	A8J5B8
1405	gi|159477553	CHLREDRAFT_184901	A8J5D4
1406	gi|159477555	CHLREDRAFT_184902	A8J5D7	K02183
1407	gi|159477557	CHLREDRAFT_519	A8J5E0	K10756
1408	gi|159477567	CHLREDRAFT_192597	A8J5F7	K00033
1409	gi|159477591	CHLREDRAFT_196776	A8J5J3	K11717
1410	gi|159477599	CHLREDRAFT_192611	A8J5K6
1411	gi|159477605	CHLREDRAFT_150730	A8J5M3
1412	gi|159477607	CHLREDRAFT_150732	A8J5M7
1413	gi|159477621	CHLREDRAFT_131412	A8J5R1	K10752
1414	gi|159477625	CHLREDRAFT_195580	A8J5R5	K00889
1415	gi|159477633	CHLREDRAFT_119971	A8J5U7
1416	gi|159477635	CHLREDRAFT_176247	A8J5V0
1417	gi|159477639	CHLREDRAFT_131436	A8J5W3	K19998
1418	gi|159477657	CHLREDRAFT_195632	A8J5Y7	K02990
1419	gi|159477659	CHLREDRAFT_176269	A8J5Z2
1420	gi|159477663	CHLREDRAFT_150809	A8J5Z8	K00294
1421	gi|159477665	CHLREDRAFT_192669	A8J601	K15174
1422	gi|159477667	CHLREDRAFT_205875	A8J605
1423	gi|159477677	CHLREDRAFT_192674	A8J618
1424	gi|159477687	CHLREDRAFT_58511	A8J633	K17080
1425	gi|159477697	CHLREDRAFT_184945	A8J646	K01962
1426	gi|159477699	CHLREDRAFT_184947	A8J650	K01817
1427	gi|159477711	CHLREDRAFT_195902	A8J675	K09584
1428	gi|159477715	CHLREDRAFT_138696	A8J682	K03070
1429	gi|159477721	CHLREDRAFT_81259	A8J6A0	K07889
1430	gi|159477725	CHLREDRAFT_150866	A8J6A8
1431	gi|159477735	CHLREDRAFT_195599	A8J567	K02936
1432	gi|159477747	CHLREDRAFT_192560	A8J590
1433	gi|159477749	CHLREDRAFT_192563	A8J593	K07565
1434	gi|159477751	CHLREDRAFT_138697	A8J597	K02870
1435	gi|159477753	CHLREDRAFT_81238	A8J599	K01695
1436	gi|159477775	CHLREDRAFT_176140	A8J5D2	K12865
1437	gi|159477783	CHLREDRAFT_105305	A8J5F0
1438	gi|159477789	CHLREDRAFT_120099	A8J5F6	K14810
1439	gi|159477791	CHLREDRAFT_192599	A8J5G1	K12876
1440	gi|159477811	CHLREDRAFT_184910	A8J5J2	K01764
1441	gi|159477819	CHLREDRAFT_131406	A8J5K4	K14564
1442	gi|159477837	CHLREDRAFT_192620	A8J5N1
1443	gi|159477843	CHLREDRAFT_17391	A8J5P0	K12882
1444	gi|159477849	CHLREDRAFT_138803	A8J5P7	K17732
1445	gi|159477861	CHLREDRAFT_131340	A8J5Q8	K12666
1446	gi|159477865	CHLREDRAFT_105267	A8J5R2	K04797
1447	gi|159477873	CHLREDRAFT_176230	A8J5S4
1448	gi|159477881	CHLREDRAFT_150766	A7LGV1	K10394
1449	gi|159477885	CHLREDRAFT_195444	A8J5T5	K14005
1450	gi|159477893	CHLREDRAFT_192647	A8J5U1	K01867
1451	gi|159477923	CHLREDRAFT_17453	A8J5Y5
1452	gi|159477927	CHLREDRAFT_164097	A8J5Z0	K02941
1453	gi|159477931	CHLREDRAFT_192668	A8J600
1454	gi|159477937	CHLREDRAFT_196741	A8J614
1455	gi|159477943	CHLREDRAFT_176285	A8J627
1456	gi|159477945	CHLREDRAFT_150826	A8J635
1457	gi|159477947	CHLREDRAFT_184946	A8J648
1458	gi|159477949	CHLREDRAFT_192686	A8J652
1459	gi|159477951	CHLREDRAFT_176301	A8J654
1460	gi|159477955	CHLREDRAFT_58501	A8J664	K07748
1461	gi|159477975	CHLREDRAFT_131444	A8J6A7	K05907
1462	gi|159478014	CHLREDRAFT_192398	A8J6C3	K15535
1463	gi|159478022	CHLREDRAFT_58334	A8J6C7	K03798
1464	gi|159478046	CHLREDRAFT_184815	A8J6F2
1465	gi|159478056	CHLREDRAFT_184818	A8J6G0
1466	gi|159478062	CHLREDRAFT_195657	A8J6G4
1467	gi|159478074	CHLREDRAFT_192448	A8J6H7
1468	gi|159478076	CHLREDRAFT_206036	A8J6H8	K01412
1469	gi|159478104	CHLREDRAFT_192476	A8J6K7	K11090
1470	gi|159478112	CHLREDRAFT_192490	A8J6L8	K14848
1471	gi|159478122	CHLREDRAFT_158849	A8J6M9
1472	gi|159478132	CHLREDRAFT_58437	A8J6P3	K11843
1473	gi|159478148	CHLREDRAFT_39139	A8J6R1	K11089
1474	gi|159478152	CHLREDRAFT_192522	A8J6R7
1475	gi|159478160	CHLREDRAFT_119793	A8J6S5
1476	gi|159478162	CHLREDRAFT_192526	A8J6S7	K03032
1477	gi|159478166	CHLREDRAFT_195465	A8J6T1	K08516
1478	gi|159478188	CHLREDRAFT_150629	A8J6W6	K05016
1479	gi|159478206	CHLREDRAFT_205944	A8J6D4
1480	gi|159478208	CHLREDRAFT_95505	A8J6D6
1481	gi|159478222	CHLREDRAFT_192420	A8J6F1	K19684
1482	gi|159478236	CHLREDRAFT_138664	A8J6G8	K15397
1483	gi|159478258	CHLREDRAFT_206035	A8J6I8
1484	gi|159478262	CHLREDRAFT_205880	A8J6J4	K18649
1485	gi|159478266	CHLREDRAFT_138637	A8J6J6	K07513
1486	gi|159478274	CHLREDRAFT_195430	A8J6K6	K17065
1487	gi|159478278	CHLREDRAFT_184847	A8J6K9	K02729
1488	gi|159478290	CHLREDRAFT_150546	A8J6M0
1489	gi|159478294	CHLREDRAFT_150548	A8J6M2	K13113
1490	gi|159478298	CHLREDRAFT_95535	A8J6M6
1491	gi|159478300	CHLREDRAFT_184854	A8J6M7
1492	gi|159478302	CHLREDRAFT_150555	A8J6N0
1493	gi|159478306	CHLREDRAFT_119861	A8J6N3	K00036
1494	gi|159478320	CHLREDRAFT_119719	A8J6P4
1495	gi|159478322	CHLREDRAFT_192509	A8J6P6
1496	gi|159478324	CHLREDRAFT_192510	A8J6P8	K07556
1497	gi|159478336	CHLREDRAFT_192517	A8J6Q7	K01626
1498	gi|159478342	CHLREDRAFT_184868	A8J6R5
1499	gi|159478356	CHLREDRAFT_105119	A8J6T0	K14664
1500	gi|159478378	CHLREDRAFT_196042	A8J6V1	K00030
1501	gi|159478382	CHLREDRAFT_205591	A8J6V5	K11752
1502	gi|159478386	CHLREDRAFT_119900	A8J6V9
1503	gi|159478405	CHLREDRAFT_185022	A8J6Y3
1504	gi|159478419	CHLREDRAFT_131550	A8J709	K03456
1505	gi|159478431	CHLREDRAFT_176621	A8J725
1506	gi|159478437	CHLREDRAFT_192866	A8J732
1507	gi|159478443	CHLREDRAFT_95661	A8J742
1508	gi|159478445	CHLREDRAFT_176639	A8J743	K14567
1509	gi|159478449	CHLREDRAFT_35439	A8J746	K09569
1510	gi|159478459	CHLREDRAFT_81427	A8J758	K03106
1511	gi|159478503	CHLREDRAFT_24345	A8J7A7	K07910
1512	gi|159478523	CHLREDRAFT_195553	A8J6Y8	K02641
1513	gi|159478525	CHLREDRAFT_192847	A8J6Z1	K02876
1514	gi|159478531	CHLREDRAFT_192857	A8J707
1515	gi|159478537	CHLREDRAFT_105632	A8J718	K03403
1516	gi|159478545	CHLREDRAFT_35428	A8J724	K15979
1517	gi|159478549	CHLREDRAFT_185032	A8J728
1518	gi|159478553	CHLREDRAFT_176627	A8J731	K12178
1519	gi|159478565	CHLREDRAFT_120341	A8J740	K09569
1520	gi|159478573	CHLREDRAFT_151184	A8J750	K14319
1521	gi|159478589	CHLREDRAFT_120367	A8J763	K18327
1522	gi|159478601	CHLREDRAFT_192899	A8J775
1523	gi|159478615	CHLREDRAFT_176694	A8J786	K01663
1524	gi|159478625	CHLREDRAFT_17930	A8J793	K13118
1525	gi|159478648	CHLREDRAFT_399	A8J1A2	K04382
1526	gi|159478679	CHLREDRAFT_119598	A8J7D8	K14788
1527	gi|159478685	CHLREDRAFT_58236	A8J7E4
1528	gi|159478695	CHLREDRAFT_81024	A8J7F5	K12833
1529	gi|159478699	CHLREDRAFT_131102	A8J7F9	K12823
1530	gi|159478711	CHLREDRAFT_205709	A8J7H8
1531	gi|159478717	CHLREDRAFT_184772	A8J7I3	K12581
1532	gi|159478725	CHLREDRAFT_158763	A8J7I9
1533	gi|159478729	CHLREDRAFT_119597	A8J7J5	K02838
1534	gi|159478733	CHLREDRAFT_192348	A8J7J8	K15025
1535	gi|159478747	CHLREDRAFT_196317	A8J7L1	K01850
1536	gi|159478749	CHLREDRAFT_175809	A8J7L4	K01634
1537	gi|159478765	CHLREDRAFT_195506	A8J7N2	K12489
1538	gi|159478809	CHLREDRAFT_138493	A8J7C8	K04567
1539	gi|159478815	CHLREDRAFT_192294	A8J7D5	K06889
1540	gi|159478827	CHLREDRAFT_206067	A8J7E8	K01581
1541	gi|159478829	CHLREDRAFT_138485	A8J7E9
1542	gi|159478837	CHLREDRAFT_196500	A8J7F6	K00627
1543	gi|159478839	CHLREDRAFT_175746	A8J7F8	K01070
1544	gi|159478857	CHLREDRAFT_150344	A8J7H0	K12842
1545	gi|159478859	CHLREDRAFT_205673	A8J7H2
1546	gi|159478879	CHLREDRAFT_131113	A8J7J2	K09497
1547	gi|159478883	CHLREDRAFT_192347	A8J7J7
1548	gi|159478885	CHLREDRAFT_192349	A8J7K1
1549	gi|159478895	CHLREDRAFT_192356	A8J7L0
1550	gi|159478903	CHLREDRAFT_131073	A8J7L6	K07393
1551	gi|159478909	CHLREDRAFT_175817	A8J7M1
1552	gi|159478935	CHLREDRAFT_158786	A8J7P4
1553	gi|159478978	CHLREDRAFT_138936	A8J7U7	K11108
1554	gi|159479000	CHLREDRAFT_192803	A8J7X3
1555	gi|159479004	CHLREDRAFT_151043	A8J7X6	K17619
1556	gi|159479012	CHLREDRAFT_120309	A8J7Y2	K11996
1557	gi|159479024	CHLREDRAFT_192814	A8J801
1558	gi|159479030	CHLREDRAFT_151082	A8J805	K03013
1559	gi|159479040	CHLREDRAFT_196245	A7UCH9
1560	gi|159479046	CHLREDRAFT_176554	A8J825	K01937
1561	gi|159479048	CHLREDRAFT_138922	A8J827	K01881
1562	gi|159479056	CHLREDRAFT_105562	A8J7S5	K13280
1563	gi|159479066	CHLREDRAFT_176572	A8J7T2
1564	gi|159479068	CHLREDRAFT_159060	A8J7T3
1565	gi|159479072	CHLREDRAFT_206048	A8J7T7	K16292
1566	gi|159479078	CHLREDRAFT_176584	A8J7U1
1567	gi|159479082	CHLREDRAFT_164198	A8J7U3
1568	gi|159479120	CHLREDRAFT_192806	A8J7X9	K00428
1569	gi|159479142	CHLREDRAFT_176522	A8J7Z6
1570	gi|159479150	CHLREDRAFT_176530	A8J804	K11292
1571	gi|159479162	CHLREDRAFT_151087	A8J814	K09548
1572	gi|159479164	CHLREDRAFT_192823	A8J816
1573	gi|159479170	CHLREDRAFT_185012	A8J820
1574	gi|159479174	CHLREDRAFT_151096	A8J824	K01942
1575	gi|159479184	CHLREDRAFT_192833	A8J7S1
1576	gi|159479188	CHLREDRAFT_105568	A8J7S8
1577	gi|159479242	CHLREDRAFT_131464	A8J843
1578	gi|159479254	CHLREDRAFT_176365	A8J855
1579	gi|159479256	CHLREDRAFT_131472	A8J856	K10689
1580	gi|159479284	CHLREDRAFT_58645	A8J888	K01867
1581	gi|159479290	CHLREDRAFT_184975	A8J895
1582	gi|159479298	CHLREDRAFT_176419	A8J8A6	K11130
1583	gi|159479306	CHLREDRAFT_150956	A8J8B2
1584	gi|159479314	CHLREDRAFT_131477	A8J8C1	K01265
1585	gi|159479342	CHLREDRAFT_105469	A8J831	K03110
1586	gi|159479350	CHLREDRAFT_196900	A8J841
1587	gi|159479410	CHLREDRAFT_192752	A8J898
1588	gi|159479426	CHLREDRAFT_150957	A8J8B3	K01778
1589	gi|159479450	CHLREDRAFT_184987	A8J8D4
1590	gi|159479456	CHLREDRAFT_192778	A8J8E0
1591	gi|159479488	CHLREDRAFT_151421	A8J8F3
1592	gi|159479502	CHLREDRAFT_205760	A8J8G6	K00215
1593	gi|159479518	CHLREDRAFT_193039	A8J8I4
1594	gi|159479530	CHLREDRAFT_18187	A8J8J1	K09540
1595	gi|159479532	CHLREDRAFT_193044	A8J8J3	K13987
1596	gi|159479546	CHLREDRAFT_193055	A8J8K9
1597	gi|159479554	CHLREDRAFT_193060	A8J8M0
1598	gi|159479558	CHLREDRAFT_205943	A8J8M3
1599	gi|159479560	CHLREDRAFT_131752	A8J8M5
1600	gi|159479570	CHLREDRAFT_176995	A8J8N7	K17804
1601	gi|159479580	CHLREDRAFT_193086	A8J8P9	K00592
1602	gi|159479598	CHLREDRAFT_164328	A8J8R5
1603	gi|159479600	CHLREDRAFT_185131	A8J8R7	K12622
1604	gi|159479608	CHLREDRAFT_177038	A8J8S7	K03754
1605	gi|159479618	CHLREDRAFT_131695	A8J8T7	K19477
1606	gi|159479620	CHLREDRAFT_81593	A8J8U1	K03029
1607	gi|159479646	CHLREDRAFT_131686	A8J8H2
1608	gi|159479660	CHLREDRAFT_195665	A8J8I6
1609	gi|159479684	CHLREDRAFT_131692	A8J8L3
1610	gi|159479686	CHLREDRAFT_105918	A8J8L4
1611	gi|159479698	CHLREDRAFT_193064	A8J8M4
1612	gi|159479704	CHLREDRAFT_195592	A8J8M9	K02969
1613	gi|159479738	CHLREDRAFT_105835	A8J8R1	K17679
1614	gi|159479742	CHLREDRAFT_177027	A8J8R6
1615	gi|159479746	CHLREDRAFT_193103	A8J8S1	K12160
1616	gi|159479752	CHLREDRAFT_105806	A8J8S4	K14411
1617	gi|159479754	CHLREDRAFT_120649	A8J8S6	K12662
1618	gi|159479764	CHLREDRAFT_151557	A8J8T6
1619	gi|159479770	CHLREDRAFT_81583	A8J8U0
1620	gi|159479800	CHLREDRAFT_71905	A8J8V0
1621	gi|159479806	CHLREDRAFT_192933	A8J8V5	K03038
1622	gi|159479814	CHLREDRAFT_164251	A8J8W4
1623	gi|159479816	CHLREDRAFT_195847	A8J8W6	K12890
1624	gi|159479832	CHLREDRAFT_151307	A8J8Y6
1625	gi|159479834	CHLREDRAFT_81483	A8J8Z1	K01835
1626	gi|159479860	CHLREDRAFT_185081	A8J914	K00012
1627	gi|159479876	CHLREDRAFT_151348	A8J929
1628	gi|159479886	CHLREDRAFT_192990	A8J940
1629	gi|159479888	CHLREDRAFT_120516	A8J942	K18121
1630	gi|159479928	CHLREDRAFT_138990	A8J980	K14298
1631	gi|159479938	CHLREDRAFT_193011	A8J989
1632	gi|159479940	CHLREDRAFT_176894	A8J990
1633	gi|159479950	CHLREDRAFT_151272	A8J8V1
1634	gi|159479954	CHLREDRAFT_192935	A8J8V6
1635	gi|159479956	CHLREDRAFT_105706	A8J8V7	K08832
1636	gi|159479968	CHLREDRAFT_185063	A8J8W9
1637	gi|159479984	CHLREDRAFT_131610	A8J8Y2	K16055
1638	gi|159479996	CHLREDRAFT_185073	A8J8Z0
1639	gi|159480006	CHLREDRAFT_176806	A8J8Z9
1640	gi|159480020	CHLREDRAFT_151335	A8J916
1641	gi|159480030	CHLREDRAFT_151346	A8J927
1642	gi|159480062	CHLREDRAFT_151387	A8J962
1643	gi|159480074	CHLREDRAFT_196798	A8J975
1644	gi|159480080	CHLREDRAFT_193008	A8J979
1645	gi|159480124	CHLREDRAFT_120842	A8J9A9	K03249
1646	gi|159480140	CHLREDRAFT_177090	A8J9C6
1647	gi|159480154	CHLREDRAFT_195622	A8J9D9	K02895
1648	gi|159480166	CHLREDRAFT_185149	A8J9F7	K12180
1649	gi|159480170	CHLREDRAFT_205634	A8J9G7	K07466
1650	gi|159480194	CHLREDRAFT_164369	A8J9I8
1651	gi|159480204	CHLREDRAFT_35759	A8J9J7	K14790
1652	gi|159480208	CHLREDRAFT_193202	A8J9K1
1653	gi|159480222	CHLREDRAFT_177187	A8J9L3	K00988
1654	gi|159480246	CHLREDRAFT_193222	A8J9N0
1655	gi|159480260	CHLREDRAFT_193119	A8J995
1656	gi|159480274	CHLREDRAFT_24364	A8J9B2	K13102
1657	gi|159480276	CHLREDRAFT_193133	A8J9B4
1658	gi|159480284	CHLREDRAFT_185141	A8J9C2
1659	gi|159480296	CHLREDRAFT_193148	A8J9D3	K11274
1660	gi|159480314	CHLREDRAFT_206042	A8J9E6	K01265
1661	gi|159480318	CHLREDRAFT_196597	A8J9E9
1662	gi|159480322	CHLREDRAFT_139213	A8J9F3	K01870
1663	gi|159480324	CHLREDRAFT_185148	A8J9F6
1664	gi|159480348	CHLREDRAFT_58944	A8J9H8	K00940
1665	gi|159480370	CHLREDRAFT_205755	A8J9K0
1666	gi|159480372	CHLREDRAFT_193203	A8J9K2
1667	gi|159480374	CHLREDRAFT_193206	A8J9K4
1668	gi|159480378	CHLREDRAFT_193209	A8J9K7
1669	gi|159480390	CHLREDRAFT_177204	A8J9M9
1670	gi|159480428	CHLREDRAFT_93782	A8HZ49
1671	gi|159480444	CHLREDRAFT_182533	A8HZ87	K02151
1672	gi|159480458	CHLREDRAFT_113438	A8HZC0	K15414
1673	gi|159480462	CHLREDRAFT_187611	A8HZC8
1674	gi|159480486	CHLREDRAFT_168022	A8HZJ6
1675	gi|159480538	CHLREDRAFT_187654	A8I017
1676	gi|159480556	CHLREDRAFT_182571	A8I074	K11096
1677	gi|159480566	CHLREDRAFT_127225	A8I0A0	K14561
1678	gi|159480568	CHLREDRAFT_143037	A8I0A8
1679	gi|159480580	CHLREDRAFT_187682	A8I0E2	K11088
1680	gi|159480584	CHLREDRAFT_182576	A8I0F0
1681	gi|159480596	CHLREDRAFT_143072	A8I0I1	K02974
1682	gi|159480598	CHLREDRAFT_195752	A8I0I4
1683	gi|159480610	CHLREDRAFT_143082	A8I0K9
1684	gi|159480620	CHLREDRAFT_187709	A8I0Q1	K07199
1685	gi|159480650	CHLREDRAFT_187738	A8I0Y9
1686	gi|159480652	CHLREDRAFT_134773	A8I0Z4	K06943
1687	gi|159480680	CHLREDRAFT_54608	A8I164	K02145
1688	gi|159480686	CHLREDRAFT_187761	A8I175	K06027
1689	gi|159480690	CHLREDRAFT_8784	A8I180
1690	gi|159480700	CHLREDRAFT_134761	A8I1A4
1691	gi|159480710	CHLREDRAFT_77351	A8I1C7	K14397
1692	gi|159480718	CHLREDRAFT_168275	A8I1E1
1693	gi|159480742	CHLREDRAFT_182630	A8I1J7
1694	gi|159480746	CHLREDRAFT_187796	A8I1K5
1695	gi|159480766	CHLREDRAFT_187814	A8I1R3
1696	gi|159480770	CHLREDRAFT_187818	A8I1S7
1697	gi|159480788	CHLREDRAFT_113591	A8HZ23	K14569
1698	gi|159480798	CHLREDRAFT_205923	A8HZ72
1699	gi|159480808	CHLREDRAFT_48734	A8HZA9	K12862
1700	gi|159480812	CHLREDRAFT_182542	A8HZC5	K11885
1701	gi|159480842	CHLREDRAFT_187630	A8HZM9	K15110
1702	gi|159480856	CHLREDRAFT_196639	A8HZQ4
1703	gi|159480878	CHLREDRAFT_142968	A8HZT8
1704	gi|159480880	CHLREDRAFT_187641	A8HZV5	K14859
1705	gi|159480894	CHLREDRAFT_127384	A8HZZ1	K01733
1706	gi|159480896	CHLREDRAFT_206184	A8HZZ4	K14272
1707	gi|159480908	CHLREDRAFT_206003	A8I023
1708	gi|159480910	CHLREDRAFT_187657	A8I026
1709	gi|159480932	CHLREDRAFT_30209	A8I093	K12736
1710	gi|159480934	CHLREDRAFT_113366	A8I0A3
1711	gi|159480956	CHLREDRAFT_127391	A8I0G3	K02210
1712	gi|159480960	CHLREDRAFT_187688	A8I0H0	K03809
1713	gi|159480974	CHLREDRAFT_143085	A8I0L2
1714	gi|159480998	CHLREDRAFT_113407	A8I0R6	K08794
1715	gi|159481012	CHLREDRAFT_161455	A8I0V1	K00928
1716	gi|159481024	CHLREDRAFT_127247	A8I0Y2	K02917
1717	gi|159481070	CHLREDRAFT_127297	A8I1A7	K02737
1718	gi|159481074	CHLREDRAFT_168261	A8I1B8	K12881
1719	gi|159481078	CHLREDRAFT_195626	A8I1D3
1720	gi|159481106	CHLREDRAFT_156054	A8I1J5
1721	gi|159481126	CHLREDRAFT_195417	A8I1M5	K03696
1722	gi|159481132	CHLREDRAFT_187807	A8I1P1
1723	gi|159481140	CHLREDRAFT_187813	A8I1Q7	K14554
1724	gi|159481144	CHLREDRAFT_143257	A8I1R6	K08234
1725	gi|159481152	CHLREDRAFT_156074	A8I1U5	K01802
1726	gi|159481167	CHLREDRAFT_106176	A8J9P4	K01759
1727	gi|159481173	CHLREDRAFT_139246	A8J9Q1
1728	gi|159481175	CHLREDRAFT_4738	A8J9Q3	K02180
1729	gi|159481199	CHLREDRAFT_159272	A8J9T0	K02951
1730	gi|159481213	CHLREDRAFT_185193	A8J9U3	K12191
1731	gi|159481225	CHLREDRAFT_151801	A8J9V9
1732	gi|159481229	CHLREDRAFT_151721	A8J9P0	K05275
1733	gi|159481249	CHLREDRAFT_177241	A8J9Q9
1734	gi|159481253	CHLREDRAFT_35808	A8J9R3
1735	gi|159481255	CHLREDRAFT_205622	A8J9R4	K00703
1736	gi|159481269	CHLREDRAFT_196567	A8J9S7	K00031
1737	gi|159481273	CHLREDRAFT_139260	A8J9S9	K01784
1738	gi|159481287	CHLREDRAFT_120875	A8J9U5	K01256
1739	gi|159481289	CHLREDRAFT_131867	A8J9U6
1740	gi|159481297	CHLREDRAFT_205904	A8J9V2
1741	gi|159481307	CHLREDRAFT_159282	A8J9W0	K02894
1742	gi|159481315	CHLREDRAFT_106184	A8J9W4	K07198
1743	gi|159481338	CHLREDRAFT_185200	A8J9X1	K02134
1744	gi|159481396	CHLREDRAFT_81764	A8JA29
1745	gi|159481420	CHLREDRAFT_193342	A8JA59
1746	gi|159481430	CHLREDRAFT_151809	A8J9W7
1747	gi|159481434	CHLREDRAFT_195469	A8J9X6	K15292
1748	gi|159481440	CHLREDRAFT_177330	A8J9Y5
1749	gi|159481482	CHLREDRAFT_185214	A8JA22
1750	gi|159481492	CHLREDRAFT_177379	A8JA31
1751	gi|159481506	CHLREDRAFT_139269	A8JA41	K18121
1752	gi|159481516	CHLREDRAFT_177397	A8JA51
1753	gi|159481538	CHLREDRAFT_193349	A8JAE7
1754	gi|159481560	CHLREDRAFT_193364	A8JAG1
1755	gi|159481568	CHLREDRAFT_177447	A8JAG9
1756	gi|159481574	CHLREDRAFT_151956	A8JAH8
1757	gi|159481582	CHLREDRAFT_185233	A8JA70
1758	gi|159481584	CHLREDRAFT_193378	A8JA71
1759	gi|159481594	CHLREDRAFT_24387	A8JA80	K11826
1760	gi|159481612	CHLREDRAFT_206062	A8JA94	K01581
1761	gi|159481624	CHLREDRAFT_121098	A8JAA8	K03650
1762	gi|159481670	CHLREDRAFT_195719	A8JAF1	K17871
1763	gi|159481678	CHLREDRAFT_106327	A8JAG5	K01870
1764	gi|159481680	CHLREDRAFT_18730	A8JAG8	K11593
1765	gi|159481684	CHLREDRAFT_151947	A8JAH1
1766	gi|159481692	CHLREDRAFT_205607	A8JAH7	K08999
1767	gi|159481694	CHLREDRAFT_193372	A8JAI0
1768	gi|159481700	CHLREDRAFT_596	A8JA68	K03239
1769	gi|159481744	CHLREDRAFT_193410	A8JAB9
1770	gi|159481752	CHLREDRAFT_196604	A8JAC5	K00991
1771	gi|159481799	CHLREDRAFT_193424	A8JAI8	K02734
1772	gi|159481817	CHLREDRAFT_195667	A8JAK4	K17087
1773	gi|159481831	CHLREDRAFT_195635	A8JAL6	K02876
1774	gi|159481833	CHLREDRAFT_193447	A8JAL7	K05954
1775	gi|159481871	CHLREDRAFT_193471	A8JAQ2
1776	gi|159481877	CHLREDRAFT_602	A8JAQ9	K10258
1777	gi|159481899	CHLREDRAFT_106360	A8JAS8	K14826
1778	gi|159481921	CHLREDRAFT_193428	A8JAJ4
1779	gi|159481929	CHLREDRAFT_193435	A8JAK5
1780	gi|159481941	CHLREDRAFT_193449	A8JAL9
1781	gi|159481963	CHLREDRAFT_121156	A8JAP4	K12670
1782	gi|159481965	CHLREDRAFT_193467	A8JAP7	K00088
1783	gi|159481975	CHLREDRAFT_193475	A8JAQ6	K01886
1784	gi|159481977	CHLREDRAFT_106339	A8JAQ8	K07305
1785	gi|159481985	CHLREDRAFT_152120	A8JAR8
1786	gi|159481993	CHLREDRAFT_121167	A8JAS6	K03235
1787	gi|159482012	CHLREDRAFT_193494	A8JAU7
1788	gi|159482042	CHLREDRAFT_139405	A8JAY5	K01866
1789	gi|159482060	CHLREDRAFT_132010	A8JB06	K01011
1790	gi|159482072	CHLREDRAFT_205971	A8JB14	K00863
1791	gi|159482078	CHLREDRAFT_152228	A8JB18
1792	gi|159482088	CHLREDRAFT_193550	A8JB28
1793	gi|159482112	CHLREDRAFT_177670	A8JAV0	K03924
1794	gi|159482118	CHLREDRAFT_193500	A8JAV5	K01890
1795	gi|159482120	CHLREDRAFT_177678	A8JAV6
1796	gi|159482130	CHLREDRAFT_139416	A8JAW4
1797	gi|159482146	CHLREDRAFT_24394	A8JAX9	K00130
1798	gi|159482172	CHLREDRAFT_185300	A8JB02
1799	gi|159482182	CHLREDRAFT_193545	A8JB17
1800	gi|159482201	CHLREDRAFT_181144	A8JJH8	K03251
1801	gi|159482228	CHLREDRAFT_121371	A8JB48
1802	gi|159482234	CHLREDRAFT_193634	A8JB55
1803	gi|159482238	CHLREDRAFT_193637	A8JB59	K13217
1804	gi|159482250	CHLREDRAFT_121340	A8JB74	K03177
1805	gi|159482268	CHLREDRAFT_121379	A8JB97	K00232
1806	gi|159482284	CHLREDRAFT_193664	A8JBB0
1807	gi|159482290	CHLREDRAFT_206017	A8JBB8	K14539
1808	gi|159482296	CHLREDRAFT_152448	A8JBC4
1809	gi|159482304	CHLREDRAFT_193679	A8JBC9
1810	gi|159482316	CHLREDRAFT_121365	A8JBD9	K15429
1811	gi|159482320	CHLREDRAFT_193691	A8JBE2	K04097
1812	gi|159482322	CHLREDRAFT_152464	A8JBE3	K09142
1813	gi|159482340	CHLREDRAFT_196483	A8JB47	K01760
1814	gi|159482366	CHLREDRAFT_193640	A8JB67	K11129
1815	gi|159482380	CHLREDRAFT_121343	A8JB84
1816	gi|159482404	CHLREDRAFT_164600	A8JBA3
1817	gi|159482406	CHLREDRAFT_193661	A8JBA7	K04097
1818	gi|159482412	CHLREDRAFT_206019	A8JBB3	K09858
1819	gi|159482414	CHLREDRAFT_152438	A8JBB4	K04097
1820	gi|159482422	CHLREDRAFT_152446	A8JBC2	K15433
1821	gi|159482426	CHLREDRAFT_193677	A8JBC8	K03247
1822	gi|159482434	CHLREDRAFT_164613	A8JBD8	K17499
1823	gi|159482470	CHLREDRAFT_152481	A8JBG0
1824	gi|159482488	CHLREDRAFT_106748	A8JBI1
1825	gi|159482494	CHLREDRAFT_206154	A8JBI5	K00392
1826	gi|159482502	CHLREDRAFT_152525	A8JBJ3	K06689
1827	gi|159482516	CHLREDRAFT_178067	A8JBK4
1828	gi|159482528	CHLREDRAFT_121469	A8JBL3	K00620
1829	gi|159482534	CHLREDRAFT_40101	A8JBL7	K00232
1830	gi|159482542	CHLREDRAFT_152565	A8JBM5
1831	gi|159482546	CHLREDRAFT_152568	A8JBM7
1832	gi|159482564	CHLREDRAFT_106740	A8JBF2	K02356
1833	gi|159482570	CHLREDRAFT_205586	A8JBG2
1834	gi|159482576	CHLREDRAFT_193711	A8JBG5
1835	gi|159482578	CHLREDRAFT_195412	A8JBG7	K08490
1836	gi|159482606	CHLREDRAFT_178062	A8JBK0
1837	gi|159482618	CHLREDRAFT_132158	A8JBL6	K10527
1838	gi|159482620	CHLREDRAFT_178081	A8JBL9
1839	gi|159482639	CHLREDRAFT_608	A8JBN7	K13025
1840	gi|159482653	CHLREDRAFT_193566	A8JBQ5	K01923
1841	gi|159482685	CHLREDRAFT_193588	A8JBU3	K03241
1842	gi|159482695	CHLREDRAFT_132038	A8JBV3	K14498
1843	gi|159482705	CHLREDRAFT_132041	A8JBW0	K05894
1844	gi|159482725	CHLREDRAFT_193612	A8JBX5
1845	gi|159482727	CHLREDRAFT_193614	A8JBX6	K01527
1846	gi|159482729	CHLREDRAFT_152239	A8JBN5	K00254
1847	gi|159482733	CHLREDRAFT_152242	A8JBN8
1848	gi|159482737	CHLREDRAFT_193562	A8JBP0	K04382
1849	gi|159482769	CHLREDRAFT_177795	A8JBR7
1850	gi|159482791	CHLREDRAFT_205771	A8JBT7
1851	gi|159482797	CHLREDRAFT_132067	A8JBU2	K01214
1852	gi|159482815	CHLREDRAFT_193604	A8JBW6
1853	gi|159482821	CHLREDRAFT_132065	A8JBX4	K00059
1854	gi|159482838	CHLREDRAFT_185392	A8JBY2	K19680
1855	gi|159482846	CHLREDRAFT_121526	A8JBY8	K06067
1856	gi|159482850	CHLREDRAFT_193756	A8JBZ2
1857	gi|159482854	CHLREDRAFT_178114	A8JBZ7
1858	gi|159482860	CHLREDRAFT_152606	A8JC03
1859	gi|159482872	CHLREDRAFT_178140	A8JC18	K01465
1860	gi|159482890	CHLREDRAFT_132215	A8JC37	K12602
1861	gi|159482894	CHLREDRAFT_59366	A8JC42	K02152
1862	gi|159482900	CHLREDRAFT_152648	A8JC47
1863	gi|159482920	CHLREDRAFT_193752	A8JBY3
1864	gi|159482922	CHLREDRAFT_193753	A8JBY7
1865	gi|159482940	CHLREDRAFT_132210	A8JC04	K00927
1866	gi|159482944	CHLREDRAFT_185398	A8JC06
1867	gi|159482946	CHLREDRAFT_132204	A8JC08	K00761
1868	gi|159482948	CHLREDRAFT_132213	A8JC09	K06185
1869	gi|159482952	CHLREDRAFT_193770	A8JC14	K00232
1870	gi|159482954	CHLREDRAFT_193772	A8JC15
1871	gi|159482956	CHLREDRAFT_178139	A8JC17
1872	gi|159482960	CHLREDRAFT_132194	A8JC21	K01599
1873	gi|159482968	CHLREDRAFT_82091	A8JC30	K07953
1874	gi|159482980	CHLREDRAFT_185403	A8JC39
1875	gi|159482982	CHLREDRAFT_193786	A8JC41
1876	gi|159482992	CHLREDRAFT_159566	A8JC51	K00419
1877	gi|159482996	CHLREDRAFT_152654	A8JC54
1878	gi|159483053	CHLREDRAFT_195581	A8JCA4	K19953
1879	gi|159483091	CHLREDRAFT_193859	A8JC71
1880	gi|159483095	CHLREDRAFT_178301	A8JC76
1881	gi|159483101	CHLREDRAFT_19665	A8JC79
1882	gi|159483121	CHLREDRAFT_132291	A8JC99	K01256
1883	gi|159483127	CHLREDRAFT_185446	A8JCA2
1884	gi|159483131	CHLREDRAFT_152806	A8JCA5
1885	gi|159483133	CHLREDRAFT_24423	A8JCA8	K12852
1886	gi|159483155	CHLREDRAFT_178353	A8JCC4
1887	gi|159483185	CHLREDRAFT_76602	Q96550	K02132
1888	gi|159483211	CHLREDRAFT_155455	A8I2T0	K02900
1889	gi|159483223	CHLREDRAFT_155464	A8I2V3	K03386
1890	gi|159483231	CHLREDRAFT_112040	A8I2W2	K01661
1891	gi|159483239	CHLREDRAFT_166608	A8I2X7	K01749
1892	gi|159483267	CHLREDRAFT_186761	A8I325
1893	gi|159483283	CHLREDRAFT_186774	A8I363
1894	gi|159483285	CHLREDRAFT_166662	A8I368
1895	gi|159483295	CHLREDRAFT_182150	A8I392
1896	gi|159483327	CHLREDRAFT_196320	A8I3J7	K12524
1897	gi|159483337	CHLREDRAFT_186813	A8I3M2
1898	gi|159483339	CHLREDRAFT_195620	A8I3M4	K02879
1899	gi|159483353	CHLREDRAFT_76570	A8I3Q0	K03627
1900	gi|159483363	CHLREDRAFT_186822	A8I3S3
1901	gi|159483375	CHLREDRAFT_133924	A8I3V3	K00958
1902	gi|159483377	CHLREDRAFT_166746	A8I3V6
1903	gi|159483379	CHLREDRAFT_126518	A8I3W3	K01714
1904	gi|159483395	CHLREDRAFT_141798	A8I403	K02966
1905	gi|159483401	CHLREDRAFT_112209	A8I427	K12734
1906	gi|159483411	CHLREDRAFT_186854	A8I450
1907	gi|159483415	CHLREDRAFT_155546	A8I459	K01438
1908	gi|159483429	CHLREDRAFT_126528	A8I495	K19788
1909	gi|159483435	CHLREDRAFT_186870	A8I4A8	K14573
1910	gi|159483437	CHLREDRAFT_141843	A8I4B1	K15175
1911	gi|159483443	CHLREDRAFT_186873	A8I4C2
1912	gi|159483445	CHLREDRAFT_186874	A8I4C6
1913	gi|159483465	CHLREDRAFT_141865	A8I4H4	K03236
1914	gi|159483479	CHLREDRAFT_186891	A8I4K1
1915	gi|159483485	CHLREDRAFT_126483	A8I4L4	K03016
1916	gi|159483497	CHLREDRAFT_134051	A8I4P5	K02985
1917	gi|159483505	CHLREDRAFT_112222	A8I4R2	K15332
1918	gi|159483507	CHLREDRAFT_76671	A8I4R4
1919	gi|159483515	CHLREDRAFT_195415	A8I4S9	K04646
1920	gi|159483517	CHLREDRAFT_195585	A8I4T2	K02865
1921	gi|159483557	CHLREDRAFT_196120	A8I208	K00384
1922	gi|159483581	CHLREDRAFT_155606	A8I282
1923	gi|159483583	CHLREDRAFT_126557	A8I297	K03263
1924	gi|159483611	CHLREDRAFT_112251	A8I2G3	K14820
1925	gi|159483627	CHLREDRAFT_166537	A8I2K3
1926	gi|159483631	CHLREDRAFT_141603	A8I2K8
1927	gi|159483645	CHLREDRAFT_126671	A8I2M8	K09645
1928	gi|159483647	CHLREDRAFT_6964	A8I2N1	K01783
1929	gi|159483685	CHLREDRAFT_186741	A8I2V7
1930	gi|159483697	CHLREDRAFT_112211	A8I2Y4	K01892
1931	gi|159483717	CHLREDRAFT_141676	A8I320	K06126
1932	gi|159483719	CHLREDRAFT_166640	A8I327
1933	gi|159483731	CHLREDRAFT_155479	A8I341
1934	gi|159483733	CHLREDRAFT_186769	A8I343
1935	gi|159483749	CHLREDRAFT_182149	A8I382
1936	gi|159483769	CHLREDRAFT_186791	A8I3D3
1937	gi|159483771	CHLREDRAFT_166686	A8I3E2
1938	gi|159483775	CHLREDRAFT_166690	A8I3E9
1939	gi|159483779	CHLREDRAFT_93502	A8I3F6
1940	gi|159483803	CHLREDRAFT_186812	A8I3M0
1941	gi|159483827	CHLREDRAFT_155527	A8I3X1
1942	gi|159483833	CHLREDRAFT_196068	A8I3Y8
1943	gi|159483885	CHLREDRAFT_186880	A8I4F6	K01693
1944	gi|159483955	CHLREDRAFT_23974	A8I1Y7	K15296
1945	gi|159483967	CHLREDRAFT_161043	A8I211	K09586
1946	gi|159483971	CHLREDRAFT_126673	A8I232	K03242
1947	gi|159483975	CHLREDRAFT_76641	A8I247
1948	gi|159483981	CHLREDRAFT_186959	A8I263	K00811
1949	gi|159483987	CHLREDRAFT_23975	A8I274	K03036
1950	gi|159483999	CHLREDRAFT_97444	A8I2A4	K15436
1951	gi|159484007	CHLREDRAFT_97227	A8I2B6	K01464
1952	gi|159484041	CHLREDRAFT_142024	A8I2H7
1953	gi|159484043	CHLREDRAFT_134003	A8I2H9
1954	gi|159484050	CHLREDRAFT_178196	A8JCD7
1955	gi|159484062	CHLREDRAFT_152682	A8JCE9
1956	gi|159484064	CHLREDRAFT_152683	A8JCF0	K02540
1957	gi|159484068	CHLREDRAFT_193810	A8JCF6	K00161
1958	gi|159484076	CHLREDRAFT_185418	A8JCG5	K10755
1959	gi|159484094	CHLREDRAFT_193821	A8JCI0
1960	gi|159484100	CHLREDRAFT_121621	A8JCI5	K11838
1961	gi|159484106	CHLREDRAFT_159587	A8JCJ3
1962	gi|159484110	CHLREDRAFT_139610	A8JCK3	K06207
1963	gi|159484126	CHLREDRAFT_152753	A8JCM0
1964	gi|159484144	CHLREDRAFT_121619	A8JCE1
1965	gi|159484146	CHLREDRAFT_178203	A8JCE2	K14845
1966	gi|159484168	CHLREDRAFT_152702	A8JCG4
1967	gi|159484174	CHLREDRAFT_121629	A8JCH3
1968	gi|159484206	CHLREDRAFT_139628	A8JCJ9
1969	gi|159484208	CHLREDRAFT_139619	A8JCK1	K09458
1970	gi|159484224	CHLREDRAFT_193846	A8JCL4
1971	gi|159484232	CHLREDRAFT_178280	A8JCM2
1972	gi|159484236	CHLREDRAFT_195583	A8JCM5	K18443
1973	gi|159484240	CHLREDRAFT_195471	A8JCM8	K12479
1974	gi|159484268	CHLREDRAFT_59574	A8JCR0	K12859
1975	gi|159484270	CHLREDRAFT_185509	A8JCR1	K04354
1976	gi|159484278	CHLREDRAFT_5137	A8JCR6	K01653
1977	gi|159484284	CHLREDRAFT_121923	A8JCS4	K06944
1978	gi|159484286	CHLREDRAFT_153040	A8JCS5
1979	gi|159484292	CHLREDRAFT_194028	A8JCS8
1980	gi|159484296	CHLREDRAFT_121902	A8JCT1	K11252
1981	gi|159484298	CHLREDRAFT_107181	A8JCT4	K14797
1982	gi|159484300	CHLREDRAFT_194033	A8JCT6
1983	gi|159484318	CHLREDRAFT_153060	A8JCU7	K14771
1984	gi|159484320	CHLREDRAFT_153061	A8JCU8
1985	gi|159484322	CHLREDRAFT_153062	A8JCV0	K01883
1986	gi|159484324	CHLREDRAFT_178645	A8JCV2
1987	gi|159484328	CHLREDRAFT_194063	A8JCV8	K01895
1988	gi|159484338	CHLREDRAFT_159697	A8JCN6
1989	gi|159484348	CHLREDRAFT_194003	A8JCP3
1990	gi|159484352	CHLREDRAFT_139758	A8JCP5	K00323
1991	gi|159484354	CHLREDRAFT_194006	A8JCP6
1992	gi|159484356	CHLREDRAFT_178567	A8JCP8
1993	gi|159484358	CHLREDRAFT_194008	A8JCP9
1994	gi|159484368	CHLREDRAFT_139750	A8JCQ8	K01895
1995	gi|159484378	CHLREDRAFT_195707	A8JCS0	K02258
1996	gi|159484384	CHLREDRAFT_159711	A8JCS9	K03872
1997	gi|159484400	CHLREDRAFT_194060	A8JCV3
1998	gi|159484436	CHLREDRAFT_178381	A8JD06	K10536
[truncated: 1,079 more rows]
