# Supplementary material for: Metabolic responses to ethanol and butanol in Chlamydomonas reinhardtii
Source: Biotechnol Biofuels. 2017 Oct 17;10:239. doi: 10.1186/s13068-017-0931-9 (PMC5646117; doi:10.1186/s13068-017-0931-9)
Supplement: Supplementary file 3 — Additional file 3: Table S2. List of differentially regulated proteins in ethanol treatment. [file 13068_2017_931_MOESM3_ESM.xlsx]

## Sheet: Table S2
Additional file 3: Table S2 List of differentially regulated proteins in ethanol treatment
UniProtKB Identifier	Ethanol 24 h vs Control 24 h		Ethanol 48 h vs Control 48 h		Ethanol 72 h vs Control 72 h		KO number	Description
	Ratio	P value 1	Ratio	P value	Ratio	P value
A1IVY2					0.11272	0.0494598		cell wall glycoprotein GP3 precursor [Chlamydomonas reinhardtii]
A1YSB4					2.63027	0.0187144		photosystem-II repair protein [Chlamydomonas reinhardtii]
A2BCY1	0.253513	0.0499			23.7684	1.67e-05	K11279	nucleosome assembly protein [Chlamydomonas reinhardtii]
A2PZC0					0.390841	6.62e-05		zygote-specific Zys3 like protein [Chlamydomonas reinhardtii]
A2PZC2					0.251189	5.03e-09	K13379	UDP-Glucose:protein transglucosylase [Chlamydomonas reinhardtii]
A2PZC3			0.291072	0.0261587			K00012	UDP-glucose dehydrogenase [Chlamydomonas reinhardtii]
A2PZD2					0.175388	7.92e-07	K12451	predicted protein [Chlamydomonas reinhardtii]
A6Q0K5					0.222844	0.0188584		RecName: Full=Calvin cycle protein CP12, chloroplastic; AltName: Full=CP12 domain-containing protein; AltName: Full=Chloroplast protein 12; Flags: Precursor
A6YT86					0.280543	0.0189885		putative type II NADH dehydrogenase [Chlamydomonas reinhardtii]
A8HM32			2.39883	0.0285165			K07512	predicted protein, partial [Chlamydomonas reinhardtii]
A8HMC0					17.5388	1.42e-09	K08057	calreticulin [Chlamydomonas reinhardtii]
A8HME4			0.483059	5.44e-05	3.28095	0.00166556	K02981	ribosomal protein S2, component of cytosolic 80S ribosome and 40S small subunit [Chlamydomonas reinhardtii]
A8HMG7	0.255859	0.0499	0.343558	0.0189101	12.4738	0.0494405	K02898	ribosomal protein L26, component of cytosolic 80S ribosome and 60S large subunit [Chlamydomonas reinhardtii]
A8HMQ1	0.214783	0.0499					K01681	aconitate hydratase [Chlamydomonas reinhardtii]
A8HMQ3					0.465586	0.00067468	K19073	3,8-divinyl protochlorophyllide a 8-vinyl reductase [Chlamydomonas reinhardtii]
A8HMS5					0.258226	0.00828229		predicted protein [Chlamydomonas reinhardtii]
A8HMX2					5.70164	4.2e-11		pyruvate-formate lyase [Chlamydomonas reinhardtii]
A8HN02			0.270396	0.0128516	35.6451	0.000728815	K15283	triose phosphate translocator [Chlamydomonas reinhardtii]
A8HN48					0.448745	0.0283636	K05864	peptidyl-prolyl cis-trans isomerase, cyclophilin-type [Chlamydomonas reinhardtii]
A8HN50					9.12011	0.000714021	K02882	ribosomal protein L18a, component of cytosolic 80S ribosome and 60S large subunit [Chlamydomonas reinhardtii]
A8HN52					0.409261	0.000282103		glutaredoxin, CGFS type [Chlamydomonas reinhardtii]
A8HN65					0.310456	0.0296452		high light-induced nuclease [Chlamydomonas reinhardtii]
A8HN94					0.363078	0.00108163		predicted protein [Chlamydomonas reinhardtii]
A8HNA8					4.65586	0.0347518	K02116	ATP synthase I-like protein [Chlamydomonas reinhardtii]
A8HNC0					0.440555	0.00283531	K01586	diaminopimelate decarboxylase [Chlamydomonas reinhardtii]
A8HND3					0.337287	0.0279972		predicted protein [Chlamydomonas reinhardtii]
A8HNE8					6.25173	4.33e-05	K10960	unnamed protein product [Chlamydomonas reinhardtii]
A8HNJ8					0.359749	0.00014131	K02881	plastid ribosomal protein L18 [Chlamydomonas reinhardtii]
A8HNX3			0.270396	0.049035			K02918	ribosomal protein L35, component of cytosolic 80S ribosome and 60S large subunit [Chlamydomonas reinhardtii]
A8HP06					2.80543	0.00908798	K00234	succinate dehydrogenase subunit A [Chlamydomonas reinhardtii]
A8HP55					9.2045	0.00131665	K02932	ribosomal protein L5, component of cytosolic 80S ribosome and 60S large subunit [Chlamydomonas reinhardtii]
A8HP58	2.26986	0.0499			0.199526	0.000395268	K03671	thioredoxin m [Chlamydomonas reinhardtii]
A8HP61					0.270396	0.00563427	K00645	malonyl-CoA:acyl-carrier-protein transacylase [Chlamydomonas reinhardtii]
A8HP72			0.328095	0.0343518				predicted protein [Chlamydomonas reinhardtii]
A8HPB8					0.301995	0.00276359	K07304	peptide methionine sulfoxide reductase [Chlamydomonas reinhardtii]
A8HPF4					0.207014	1.94e-07	K15040	predicted protein [Chlamydomonas reinhardtii]
A8HPL0			0.363078	0.00253331	4.87528	0.00474449	K12856	splicing factor, component of the U5 snRNP and of the spliceosome [Chlamydomonas reinhardtii]
A8HPS2					11.695	0.00521329	K10046	sugar nucleotide epimerase [Chlamydomonas reinhardtii]
A8HPT4					2.18776	0.026572	K08956	membrane AAA-metalloprotease, partial [Chlamydomonas reinhardtii]
A8HQ72					0.413047	0.016506	K12890	SR protein factor [Chlamydomonas reinhardtii]
A8HQ86					2.91072	0.00453549		DEAD/DEAH-box helicase, partial [Chlamydomonas reinhardtii]
A8HQ97					17.378	2.02e-06	K02144	vacuolar ATP synthase subunit H [Chlamydomonas reinhardtii]
A8HQA8					0.363078	0.000553922	K12823	unnamed protein product [Chlamydomonas reinhardtii]
A8HQA9					0.346737	0.0112126		predicted protein [Chlamydomonas reinhardtii]
A8HQB9			3.16228	0.00792268				predicted protein [Chlamydomonas reinhardtii]
A8HQF0					3.46737	0.0037755	K18468	subunit of retromer complex [Chlamydomonas reinhardtii]
A8HQI6					3.56451	0.0245606	K02731	20S proteasome alpha subunit D [Chlamydomonas reinhardtii]
A8HQJ5			2.24905	0.026055	0.363078	0.00174333		predicted protein [Chlamydomonas reinhardtii]
A8HQN7					13.3045	0.0229732		hypothetical protein CHLREDRAFT_146573 [Chlamydomonas reinhardtii]
A8HQP0			0.457088	0.00712998	0.380189	4.73e-05		transaldolase [Chlamydomonas reinhardtii]
A8HQP3					0.244343	0.00745803		hypothetical protein CHLREDRAFT_157319 [Chlamydomonas reinhardtii]
A8HQT1					0.331131	0.000253186	K09584	protein disulfide isomerase [Chlamydomonas reinhardtii]
A8HQU3					6.60693	0.0129559	K14293	importin beta, partial [Chlamydomonas reinhardtii]
A8HQW1					0.229087	0.00055439	K01057	6-phosphogluconolactonase-like protein, partial [Chlamydomonas reinhardtii]
A8HQY2					6.79204	0.0233233	K06184	predicted protein [Chlamydomonas reinhardtii]
A8HR57			0.248886	0.0225373	7.31139	0.0255305		importin 7, partial [Chlamydomonas reinhardtii]
A8HR79					5.86138	0.0210609		inositol phosphatase-like protein [Chlamydomonas reinhardtii]
A8HRF8			0.394457	0.000889906	5.54626	2.47e-07	K03254	eukaryotic initiation factor [Chlamydomonas reinhardtii]
A8HRQ4					5.86138	0.0235629	K05356	solanesyl diphosphate synthase [Chlamydomonas reinhardtii]
A8HRR9					7.24436	1.86e-07	K05236	alpha-COP [Chlamydomonas reinhardtii]
A8HRS5			2.42103	0.0217611				10-formyltetrahydrofolate synthetase [Chlamydomonas reinhardtii]
A8HRS8					0.428549	0.0228677	K11099	small nuclear ribonucleoprotein polypeptide G [Chlamydomonas reinhardtii]
A8HRV2	0.457088	0.0499			5.91562	0.00536377	K01897	predicted protein, partial [Chlamydomonas reinhardtii]
A8HRX4			3.25087	0.0485913	0.299226	0.0125083	K00225	L-galactono-1,4-lactone dehydrogenase [Chlamydomonas reinhardtii]
A8HRZ4					0.296483	0.00137865		mitochondrial cytochrome c oxidase subunit 4, 13 kD [Chlamydomonas reinhardtii]
A8HS48	0.343558	0.0499	0.151356	0.0127771	20.3236	0.00140504	K02984	RecName: Full=40S ribosomal protein S3a
A8HS59	0.267917	0.0499			11.5878	0.0013426	K02880	ribosomal protein L17, component of cytosolic 80S ribosome and 60S large subunit [Chlamydomonas reinhardtii]
A8HSS0					5.70164	0.0476655	K01414	oligopeptidase A [Chlamydomonas reinhardtii]
A8HSU1					0.275423	0.023666		predicted protein [Chlamydomonas reinhardtii]
A8HSU7					5.24807	0.000582831	K02960	ribosomal protein S16, component of cytosolic 80S ribosome and 40S small subunit [Chlamydomonas reinhardtii]
A8HTG7					0.461318	0.0475875		glycine-rich protein [Chlamydomonas reinhardtii]
A8HTK7					0.349945	0.0157521	K00207	psbA translation factor [Chlamydomonas reinhardtii]
A8HTQ3					3.19154	0.0081387		predicted protein [Chlamydomonas reinhardtii]
A8HTX7					0.185353	1.68e-08		mitochondrial F1F0 ATP synthase associated 31.2 kDa protein [Chlamydomonas reinhardtii]
A8HTY0					0.110662	0.000257311		plastid ribosomal protein L7/L12 [Chlamydomonas reinhardtii]
A8HUI3					6.98232	0.029517	K01254	leukotriene A-4 hydrolase, partial [Chlamydomonas reinhardtii]
A8HUK0					0.218776	0.000357989	K09568	peptidyl-prolyl cis-trans isomerase, FKBP-type [Chlamydomonas reinhardtii]
A8HUK8					2.91072	0.0155221		predicted protein [Chlamydomonas reinhardtii]
A8HUU9					0.170608	0.0383656	K09565	peptidyl-prolyl cis-trans isomerase, cyclophilin-type [Chlamydomonas reinhardtii]
A8HVA3					3.66438	0.00089881	K11254	histone H4 [Chlamydomonas reinhardtii]
A8HVG0			4.69894	0.0135676				hypothetical protein CHLREDRAFT_142055, partial [Chlamydomonas reinhardtii]
A8HVJ9			3.04789	0.0206517	0.401791	0.00469454		photosystem II stability/assembly factor HCF136, partial [Chlamydomonas reinhardtii]
A8HVM3	0.363078	0.0499	0.457088	5.35e-05	8.87156	0.000136274	K01868	hypothetical protein CHLREDRAFT_167047 [Chlamydomonas reinhardtii]
A8HVN9					0.413047	0.0104816	K02503	protein kinase C binding protein [Chlamydomonas reinhardtii]
A8HVP7					7.44732	0.00330424	K02864	plastid ribosomal protein L10 [Chlamydomonas reinhardtii]
A8HVQ1	0.394457	0.0499	0.465586	2.59e-05	15.9956	0.0122738	K02995	ribosomal protein S8, component of cytosolic 80S ribosome and 40S small subunit [Chlamydomonas reinhardtii]
A8HVU5	2.83139	0.0499					K15633	phosphoglycerate mutase [Chlamydomonas reinhardtii]
A8HW92					0.242103	5.25e-06	K03248	eukaryotic translation initiation factor, partial [Chlamydomonas reinhardtii]
A8HWA8					0.301995	9.89e-06		pyridine nucleotide binding protein [Chlamydomonas reinhardtii]
A8HWH6			3.56451	0.00426575				signal peptide peptidase [Chlamydomonas reinhardtii]
A8HWW0					10.1859	0.0253415		hypothetical protein CHLREDRAFT_112723, partial [Chlamydomonas reinhardtii]
A8HWZ6					0.224905	0.000604477	K02871	plastid ribosomal protein L13 [Chlamydomonas reinhardtii]
A8HWZ8					0.366438	0.0033634		plastid ribosomal protein S15 [Chlamydomonas reinhardtii]
A8HX04					0.405509	0.00346742	K00235	iron-sulfur subunit of mitochondrial succinate dehydrogenase [Chlamydomonas reinhardtii]
A8HX70			3.22107	0.0423487			K00850	phosphofructokinase family protein [Chlamydomonas reinhardtii]
A8HX89					0.280543	0.015914	K00417	ubiquinol:cytochrome c oxidoreductase 14 kDa subunit [Chlamydomonas reinhardtii]
A8HXE1					0.483059	0.0498601	K10802	high mobility group protein [Chlamydomonas reinhardtii]
A8HXG5					3.7325	0.0371347	K03541	10 kDa photosystem II polypeptide, partial [Chlamydomonas reinhardtii]
A8HXK7					2.51189	0.0368475	K15100	unnamed protein product [Chlamydomonas reinhardtii]
A8HXL8					9.72747	5.45e-06	K02115	ATP synthase precursor [Chlamydomonas reinhardtii]
A8HXM1					0.436516	0.00254538		mitochondrial ribosomal protein L29 [Chlamydomonas reinhardtii]
A8HXR2					0.369828	0.00015681	K02358	mitochondrial translation factor Tu, partial [Chlamydomonas reinhardtii]
A8HXT4			0.331131	0.0012874			K01958	pyruvate carboxylase, partial [Chlamydomonas reinhardtii]
A8HXW8					0.353183	0.00253428	K14455	aspartate aminotransferase [Chlamydomonas reinhardtii]
A8HY08					2.63027	0.0498013	K02921	ribosomal protein L37a, component of cytosolic 80S ribosome and 60S large subunit [Chlamydomonas reinhardtii]
A8HYA9			2.1677	0.00460374	0.337287	6.1e-08	K01676	fumarate hydratase [Chlamydomonas reinhardtii]
A8HYH7					8.3946	0.00381904		DRG1m [Chlamydomonas reinhardtii]
A8HYQ1			0.405509	0.0446026			K00671	N-myristoyl transferase, partial [Chlamydomonas reinhardtii]
A8HYU2	0.226986	0.0499	0.487529	0.00718543			K02148	vacuolar H+ ATPase V1 sector, subunit C [Chlamydomonas reinhardtii]
A8HYU5	0.231206	0.0499			4.01791	0.00298454	K00789	RecName: Full=S-adenosylmethionine synthase; Short=AdoMet synthase; AltName: Full=Methionine adenosyltransferase; Short=MAT
A8HZC0					4.44631	0.013947	K15414	predicted protein, partial [Chlamydomonas reinhardtii]
A8HZQ4					0.194089	0.00248475		peroxiredoxin type II [Chlamydomonas reinhardtii]
A8HZZ1					0.253513	6.88e-08	K01733	threonine synthase [Chlamydomonas reinhardtii]
A8I017					0.205116	0.0261291		predicted protein [Chlamydomonas reinhardtii]
A8I023					6.98232	0.00145664		110 kDa translocon of chloroplast envelope inner membrane, partial [Chlamydomonas reinhardtii]
A8I0I1					12.0226	0.000126603	K02974	ribosomal protein S24, component of cytosolic 80S ribosome and 40S small subunit [Chlamydomonas reinhardtii]
A8I0K9			3.28095	0.00425308	0.42462	0.000397241		dehydroascorbate reductase [Chlamydomonas reinhardtii]
A8I0V1	0.187068	0.0499			9.72747	0.000260002	K00928	aspartate kinase [Chlamydomonas reinhardtii]
A8I0Y2	0.10666	0.0499			10.4713	7.22e-06	K02917	ribosomal protein L35a, component of cytosolic 80S ribosome and 60S large subunit [Chlamydomonas reinhardtii]
A8I0Z4			0.248886	0.0145172	13.0617	0.0324548	K06943	nucleolar GTP-binding protein [Chlamydomonas reinhardtii]
A8I164					2.12814	0.000307897	K02145	vacuolar ATP synthase, subunit A [Chlamydomonas reinhardtii]
A8I175	0.285759	0.0499			14.5881	1.17e-06	K06027	N-ethylmaleimide sensitive fusion protein [Chlamydomonas reinhardtii]
A8I1A4					3.90841	0.0446506		predicted protein [Chlamydomonas reinhardtii]
A8I1B8					0.474242	0.0215371	K12881	RNA export factor [Chlamydomonas reinhardtii]
A8I1P1			0.253513	0.0469026				PAN3-like protein [Chlamydomonas reinhardtii]
A8I1R6					0.222844	0.0115661	K08234	glyoxylase family protein [Chlamydomonas reinhardtii]
A8I1S7					0.340408	0.00182713		flagellar associated protein [Chlamydomonas reinhardtii]
A8I232					0.428549	0.0240663	K03242	eukaryotic initiation factor [Chlamydomonas reinhardtii]
A8I247					0.325087	0.0388196		hypothetical protein CHLREDRAFT_76641 [Chlamydomonas reinhardtii]
A8I297					0.242103	0.000412281	K03263	eukaryotic initiation factor [Chlamydomonas reinhardtii]
A8I2E0					0.164437	0.00177922	K04564	Mn superoxide dismutase [Chlamydomonas reinhardtii]
A8I2M8			2.53513	0.0339945			K09645	carboxypeptidase, partial [Chlamydomonas reinhardtii]
A8I2V3			3.7325	0.00566398			K03386	2-cys peroxiredoxin [Chlamydomonas reinhardtii]
A8I3D3			0.0139316	0.0235598				hypothetical protein CHLREDRAFT_186791 [Chlamydomonas reinhardtii]
A8I3E9					0.277971	0.0425342		hypothetical protein CHLREDRAFT_166690, partial [Chlamydomonas reinhardtii]
A8I3M4					8.24138	0.000145608	K02879	plastid ribosomal protein L17 [Chlamydomonas reinhardtii]
A8I3V3			3.49945	0.0499866			K00958	ATP-sulfurylase [Chlamydomonas reinhardtii]
A8I3W3					0.440555	0.0145706	K01714	dihydrodipicolinate synthase [Chlamydomonas reinhardtii]
A8I403					0.30479	2.12e-05	K02966	ribosomal protein S19, component of cytosolic 80S ribosome and 40S small subunit [Chlamydomonas reinhardtii]
A8I4P5					8.55067	2.28e-10	K02985	ribosomal protein S3, component of cytosolic 80S ribosome and 40S small subunit [Chlamydomonas reinhardtii]
A8I4R4					0.248886	0.0120512		hypothetical protein CHLREDRAFT_76671 [Chlamydomonas reinhardtii]
A8I4S9			0.328095	0.00371158	6.72977	1.91e-07	K04646	clathrin heavy chain [Chlamydomonas reinhardtii]
A8I4T2			0.192309	3.97e-05	9.54993	5.99e-06	K02865	ribosomal protein L10a, component of cytosolic 80S ribosome and 60S large subunit [Chlamydomonas reinhardtii]
A8I528					0.313329	9.64e-05	K15040	voltage-dependent anion-selective channel protein [Chlamydomonas reinhardtii]
A8I542			0.267917	0.000178051			K01537	calcium-transporting ATPase, endoplasmic reticulum-type [Chlamydomonas reinhardtii]
A8I5A0					0.363078	0.0332869	K08902	hypothetical protein CHLREDRAFT_187371 [Chlamydomonas reinhardtii]
A8I5F7					2.22844	0.0184673	K13250	translocon-associated protein beta [Chlamydomonas reinhardtii]
A8I5N5					0.291072	0.00482358		tetrapyrrole-binding protein [Chlamydomonas reinhardtii]
A8I5R9					2.70396	0.0295139		cysteine endopeptidase [Chlamydomonas reinhardtii]
A8I629	0.30761	0.0499					K01885	non-discriminatory gln-glu-trna synthetase [Chlamydomonas reinhardtii]
A8I647	0.242103	0.0499	0.474242	0.0149237	7.94328	0.00163641	K00514	zeta-carotene desaturase [Chlamydomonas reinhardtii]
A8I6C1					3.16228	0.0046476		hypothetical protein CHLREDRAFT_155900 [Chlamydomonas reinhardtii]
A8I6D1					0.229087	0.0225702		hypothetical protein CHLREDRAFT_113074 [Chlamydomonas reinhardtii]
A8I6P9					6.79204	0.0471821	K09481	SEC61-beta subunit of ER-translocon, partial [Chlamydomonas reinhardtii]
A8I6R4					0.255859	2.22e-05	K01933	phosphoribosylformylglycinamidine cyclo-ligase [Chlamydomonas reinhardtii]
A8I6T5					7.7983	0.002112	K08244	R1 protein, alpha-glucan water dikinase [Chlamydomonas reinhardtii]
A8I7N8					0.47863	0.00136019	K00052	3-Isopropylmalate dehydrogenase, splicing variant a [Chlamydomonas reinhardtii]
A8I7P5	0.380189	0.0499	0.405509	0.00045676	6.48634	5.45e-08	K03403	magnesium chelatase subunit H [Chlamydomonas reinhardtii]
A8I7T1					12.5893	2.34e-10	K09487	heat shock protein 90B, partial [Chlamydomonas reinhardtii]
A8I7V2					0.376704	0.00149085		peroxiredoxin type II [Chlamydomonas reinhardtii]
A8I7W0			0.267917	0.000223001				flagellar associated protein [Chlamydomonas reinhardtii]
A8I826					0.192309	0.00232924	K00872	homoserine kinase [Chlamydomonas reinhardtii]
A8I8A3					8.31764	3.45e-08	K19032	plastid-specific ribosomal protein 3 [Chlamydomonas reinhardtii]
A8I8A6					0.363078	0.0436075		predicted protein [Chlamydomonas reinhardtii]
A8I8Z1					0.2208	0.00397777	K00794	6,7-dimethyl-8-ribityllumazine synthase [Chlamydomonas reinhardtii]
A8I8Z4					0.37325	2.74e-06	K02863	plastid ribosomal protein L1 [Chlamydomonas reinhardtii]
A8I980			2.44343	0.00987495			K01698	delta-aminolevulinic acid dehydratase [Chlamydomonas reinhardtii]
A8I982					3.80189	0.0106747	K02877	ribosomal protein L15, component of cytosolic 80S ribosome and 60S large subunit [Chlamydomonas reinhardtii]
A8I9D0			0.390841	0.00838809	18.197	2.33e-06	K05917	sterol 14 desaturase [Chlamydomonas reinhardtii]
A8I9D5					0.340408	0.00643865		predicted protein [Chlamydomonas reinhardtii]
A8I9I9					0.207014	4.39e-05		rieske ferredoxin [Chlamydomonas reinhardtii]
A8I9M5	2.10863	0.0499					K13354	predicted protein [Chlamydomonas reinhardtii]
A8I9S9					0.448745	0.0263813		uroporphyrinogen decarboxylase [Chlamydomonas reinhardtii]
A8I9W8					0.30479	0.0294688		RNA binding protein [Chlamydomonas reinhardtii]
A8I9X5					0.398107	0.0166561		predicted protein [Chlamydomonas reinhardtii]
A8IA18					3.49945	0.0146523	K02885	ribosomal protein L19, component of cytosolic 80S ribosome and 60S large subunit [Chlamydomonas reinhardtii]
A8IA39					8.01678	1.06e-09	K02355	chloroplast elongation factor G [Chlamydomonas reinhardtii]
A8IA42					0.413047	0.00161022	K01599	uroporphyrinogen decarboxylase [Chlamydomonas reinhardtii]
A8IA45					5.86138	3.12e-06	K02147	vacuolar ATP synthase subunit B [Chlamydomonas reinhardtii]
A8IA77			2.14783	0.00956628			K01919	gamma-glutamylcysteine synthetase [Chlamydomonas reinhardtii]
A8IA86					0.337287	4.82e-06	K14563	nucleolar protein, component of C/D snoRNPs [Chlamydomonas reinhardtii]
A8IAK4	0.37325	0.0499			7.37904	0.000568198	K01889	predicted protein [Chlamydomonas reinhardtii]
A8IAK9					0.299226	0.00330307	K00609	aspartate carbamoyltransferase [Chlamydomonas reinhardtii]
A8IAN1					0.465586	0.000848787	K00615	unnamed protein product [Chlamydomonas reinhardtii]
A8IAT4					0.359749	4.21e-08	K00053	acetohydroxy acid isomeroreductase [Chlamydomonas reinhardtii]
A8IAV8					0.253513	0.000665224		predicted protein [Chlamydomonas reinhardtii]
A8IAY6					5.64937	0.000160726	K00297	5,10-methylenetetrahydrofolate reductase [Chlamydomonas reinhardtii]
A8IB17					4.69894	0.00291462	K14164	predicted protein [Chlamydomonas reinhardtii]
A8IB19					0.222844	0.00630956		predicted protein, partial [Chlamydomonas reinhardtii]
A8IB25					4.2462	8.31e-06	K02998	RecName: Full=40S ribosomal protein SA
A8IBN3					3.22107	0.00388643	K01881	predicted protein [Chlamydomonas reinhardtii]
A8IBY2	0.328095	0.0499					K11594	predicted protein, partial [Chlamydomonas reinhardtii]
A8IC04					0.239883	0.0116625	K12870	predicted protein [Chlamydomonas reinhardtii]
A8ICB0					0.280543	0.00369816	K11518	40 kDa translocon at mitochondrial outer envelope membrane [Chlamydomonas reinhardtii]
A8ICE4					0.356451	0.0319176		plastid ribosomal protein L11 [Chlamydomonas reinhardtii]
A8ICF4					0.444631	0.0151275	K00510	heme oxygenase [Chlamydomonas reinhardtii]
A8ICG9					0.349945	0.00415288	K00026	malate dehydrogenase [Chlamydomonas reinhardtii]
A8ICK6					0.42462	0.00844671	K03564	thioredoxin dependent peroxidase [Chlamydomonas reinhardtii]
A8ICN2					8.01678	0.0176547	K00006	predicted protein, partial [Chlamydomonas reinhardtii]
A8ICT1	0.469894	0.0499			9.28966	0.0199196	K02908	ribosomal protein L30, component of cytosolic 80S ribosome and 60S large subunit [Chlamydomonas reinhardtii]
A8ICT4					0.185353	0.00239894	K02135	F1F0 ATP synthase epsilon subunit [Chlamydomonas reinhardtii]
A8ICU7					0.340408	0.0251537		predicted protein, partial [Chlamydomonas reinhardtii]
A8ID98			0.432514	0.0462554				peptidyl-prolyl cis-trans isomerase, cyclophilin-type [Chlamydomonas reinhardtii]
A8IDI8			0.224905	0.00482516			K00472	prolyl 4-hydroxylase [Chlamydomonas reinhardtii]
A8IDN1					0.291072	0.000940165	K04078	chaperonin 10 [Chlamydomonas reinhardtii]
A8IDP6			2.44343	0.0026381	0.224905	2.14e-05	K02183	calmodulin, partial [Chlamydomonas reinhardtii]
A8IDT8					0.483059	0.00240447	K13207	RNA-binding protein C3, CELF family [Chlamydomonas reinhardtii]
A8IDU2			0.285759	0.0253875			K17263	hypothetical protein CHLREDRAFT_188156 [Chlamydomonas reinhardtii]
A8IDY0					6.36796	0.0232674	K02146	vacuolar H+ ATPase V0 sector, subunit D [Chlamydomonas reinhardtii]
A8IDY8					0.203236	0.0142035	K18732	hypothetical protein CHLREDRAFT_182801 [Chlamydomonas reinhardtii]
A8IEF3					9.81748	0.0305794	K11434	RecName: Full=Protein arginine N-methyltransferase 1
A8IEG0			0.0194089	0.0235681				hypothetical protein CHLREDRAFT_169007 [Chlamydomonas reinhardtii]
A8IEL6					22.4905	0.0429387	K10956	SEC61-alpha subunit of ER-translocon [Chlamydomonas reinhardtii]
A8IEM7					4.69894	0.0231169		glycosyl hydrolase [Chlamydomonas reinhardtii]
A8IET6			0.275423	0.0336481			K01883	predicted protein, partial [Chlamydomonas reinhardtii]
A8IF08					15.9956	9.19e-07	K09500	T-complex protein, theta subunit [Chlamydomonas reinhardtii]
A8IF83					0.369828	0.0154039		predicted protein, partial [Chlamydomonas reinhardtii]
A8IF89			6.54636	0.0384639				predicted protein, partial [Chlamydomonas reinhardtii]
A8IFH4					2.1677	0.000254141	K03596	membrane GTP-binding protein LepA, partial [Chlamydomonas reinhardtii]
A8IFJ3			0.272898	0.0308375	11.272	0.0254856		predicted protein [Chlamydomonas reinhardtii]
A8IFK0					4.40555	0.000130898	K01535	plasma membrane hydrogen ATPase [Chlamydomonas reinhardtii]
A8IFN3					0.157036	0.00101413		predicted protein [Chlamydomonas reinhardtii]
A8IG47					6.30957	0.0176063	K01091	phosphoglycolate phosphatase [Chlamydomonas reinhardtii]
A8IGD9					0.299226	0.000492373		low-CO2-inducible protein [Chlamydomonas reinhardtii]
A8IGE2					0.218776	0.00262732	K03787	hypothetical protein CHLREDRAFT_144281, partial [Chlamydomonas reinhardtii]
A8IGY1	0.293765	0.0499	0.222844	0.000935725	13.6773	6.81e-05	K02953	ribosomal protein S13, component of cytosolic 80S ribosome and 40S small subunit [Chlamydomonas reinhardtii]
A8IH03					0.376704	2.54e-08	K00831	phosphoserine aminotransferase [Chlamydomonas reinhardtii]
A8IH07					5.97035	0.000544207		inactive subunit of chloroplast ClpP complex [Chlamydomonas reinhardtii]
A8IH85					6.79204	0.0487397	K07151	oligsaccharyl transferase STT3 subunit [Chlamydomonas reinhardtii]
A8IHF4					4.28549	0.00345455	K13412	calcium-dependent protein kinase [Chlamydomonas reinhardtii]
A8IHX1			0.343558	0.00386146	10.7647	3.35e-05	K00700	starch branching enzyme [Chlamydomonas reinhardtii]
A8II42			0.369828	0.00182869			K09495	T-complex protein 1, gamma subunit [Chlamydomonas reinhardtii]
A8II71					2.93765	0.0405544	K11338	hypothetical protein CHLREDRAFT_24073 [Chlamydomonas reinhardtii]
A8II74			0.0809096	0.0389866	7.37904	0.041744		hypothetical protein CHLREDRAFT_127992 [Chlamydomonas reinhardtii]
A8IID0					4.7863	1.02e-06	K14565	nucleolar protein, component of C/D snoRNPs [Chlamydomonas reinhardtii]
A8IIE0					15.2757	0.0354473	K18757	hypothetical protein CHLREDRAFT_99784, partial [Chlamydomonas reinhardtii]
A8IIJ1			4.52898	0.0310137				structural maintenance of chromosomes protein 5A [Chlamydomonas reinhardtii]
A8IIK4					0.328095	0.00213748		chloroplast stem-loop-binding protein [Chlamydomonas reinhardtii]
A8IIK8					9.2045	8.72e-07	K09486	ER-located HSP110/SSE-like protein [Chlamydomonas reinhardtii]
A8IIP9					8.47227	7.48e-07	K09493	T-complex protein 1, alpha subunit [Chlamydomonas reinhardtii]
A8IJ19			2.03236	0.00934996	0.469894	0.000111474	K00128	aldehyde dehydrogenase [Chlamydomonas reinhardtii]
A8IJ34					0.383707	0.000427127	K08242	sterol-C24-methyltransferase [Chlamydomonas reinhardtii]
A8IJ60					0.246604	9.37e-05	K01358	active subunit of chloroplast ClpP peptidase [Chlamydomonas reinhardtii]
A8IJG5					0.416869	0.0473007	K04798	predicted protein [Chlamydomonas reinhardtii]
A8IJJ8					0.416869	0.000795645	K11808	phosphoribosylaminoimidazole carboxylase, eukaryotic-type [Chlamydomonas reinhardtii]
A8IJL3					0.457088	0.0179278	K01770	2-C-methyl-D-erythritol 2,4-cyclodiphosphate synthase [Chlamydomonas reinhardtii]
A8IJW5			0.0356451	0.0401255			K01062	hypothetical protein CHLREDRAFT_144554 [Chlamydomonas reinhardtii]
A8IJY7					0.194089	2.36e-05	K04078	chaperonin 23 [Chlamydomonas reinhardtii]
A8IK58			0.401791	0.0442228	5.97035	0.00826616	K01897	predicted protein [Chlamydomonas reinhardtii]
A8IK91					0.301995	5.05e-05		translocon component Tic40-related protein [Chlamydomonas reinhardtii]
A8IKC8					0.260615	0.000664722		light-harvesting protein of photosystem I [Chlamydomonas reinhardtii]
A8IKE3					3.94457	0.0327947	K04371	mitogen-activated protein kinase 3 [Chlamydomonas reinhardtii]
A8IKI9					0.343558	4.69e-10	K01412	mitochondrial processing peptidase alpha subunit [Chlamydomonas reinhardtii]
A8IKP1					0.251189	0.0319926	K02979	ribosomal protein S28, component of cytosolic 80S ribosome and 40S small subunit [Chlamydomonas reinhardtii]
A8IKQ0	2.35505	0.0499			9.46237	0.0458238	K03841	fructose-1,6-bisphosphatase [Chlamydomonas reinhardtii]
A8IKZ2			0.20893	0.000696325	7.31139	0.000273921	K02883	ribosomal protein L18, component of cytosolic 80S ribosome and 60S large subunit [Chlamydomonas reinhardtii]
A8IL08					5.70164	1.43e-08	K03798	membrane AAA-metalloprotease [Chlamydomonas reinhardtii]
A8IL29	2.208	0.0499			3.53183	0.00177687	K07937	small ARF-related GTPase [Chlamydomonas reinhardtii]
A8ILG8			0.432514	0.0242641	8.3946	0.0127303	K02910	ribosomal protein L31 [Chlamydomonas reinhardtii]
A8ILK1					5.19996	0.00370749		RecName: Full=Cilia- and flagella-associated protein 52
A8ILL5			0.291072	0.00698241	8.55067	0.00186546	K03237	eukaryotic initiation factor, partial [Chlamydomonas reinhardtii]
A8ILP2			0.483059	0.0471656	0.190546	1.65e-05		predicted protein [Chlamydomonas reinhardtii]
A8IM71			0.334195	0.0367144			K17267	gamma-cop [Chlamydomonas reinhardtii]
A8IMB1					2.33346	0.0365546		predicted protein, partial [Chlamydomonas reinhardtii]
A8IME8					0.47863	0.0494902		cysteine desulfuration protein [Chlamydomonas reinhardtii]
A8IMP6					9.81748	1.6e-07	K02987	ribosomal protein S4, component of cytosolic 80S ribosome and 40S small subunit [Chlamydomonas reinhardtii]
A8IMV0					0.21677	0.018603		hypothetical protein CHLREDRAFT_183139 [Chlamydomonas reinhardtii]
A8IMW9					4.20727	0.00271234		hypothetical protein CHLREDRAFT_100494, partial [Chlamydomonas reinhardtii]
A8IMY5					0.390841	0.000308883	K01657	anthranilate synthase, alpha subunit, partial [Chlamydomonas reinhardtii]
A8IN92					0.383707	0.00151708	K02267	mitochondrial cytochrome c oxidase subunit [Chlamydomonas reinhardtii]
A8IN95					9.54993	0.0413329	K02725	20S proteasome alpha subunit F [Chlamydomonas reinhardtii]
A8INX1					6.60693	0.0293048	K01358	inactive subunit of chloroplast ClpP complex [Chlamydomonas reinhardtii]
A8IP21					5.80764	0.0176738		hypothetical protein CHLREDRAFT_206145 [Chlamydomonas reinhardtii]
A8IP37					8.47227	0.00193462		flagellar associated protein [Chlamydomonas reinhardtii]
A8IP78					5.91562	0.0410593	K12827	SF3A3 splicing factor 3a, subunit 3 [Chlamydomonas reinhardtii]
A8IPD5					3.49945	0.020727		TPR protein [Chlamydomonas reinhardtii]
A8IPI7			2.58226	0.0324309			K15893	hydroxypyruvate reductase [Chlamydomonas reinhardtii]
A8IPS8					0.356451	0.00241859	K00759	hypothetical protein CHLREDRAFT_145209 [Chlamydomonas reinhardtii]
A8IQA5	2.99226	0.0499			0.239883	0.000108678		predicted protein [Chlamydomonas reinhardtii]
A8IQB8					0.356451	2.13e-06	K03921	plastid acyl-ACP desaturase [Chlamydomonas reinhardtii]
A8IQC1					5.64937	0.00135569	K02901	ribosomal protein L27, component of cytosolic 80S ribosome and 60S large subunit [Chlamydomonas reinhardtii]
A8IQC5					0.253513	1.03e-06	K09503	DnaJ-like protein [Chlamydomonas reinhardtii]
A8IQL7					0.394457	0.0325619	K01100	sugar 1,6-bisphosphatase [Chlamydomonas reinhardtii]
A8IQS8					0.187068	0.0388486		methylenetetrahydrofolate dehydrogenase/ methylenetetrahydrofolate cyclohydrolase [Chlamydomonas reinhardtii]
A8IQV5			0.20893	0.0265711	9.54993	0.00473553	K15029	predicted protein [Chlamydomonas reinhardtii]
A8IQW4					0.380189	0.00549977		predicted protein [Chlamydomonas reinhardtii]
A8IR41					0.401791	0.0300947	K03064	unnamed protein product [Chlamydomonas reinhardtii]
A8IR49			0.319154	0.0255888				acetate kinase, partial [Chlamydomonas reinhardtii]
A8IR87					0.398107	0.00143734	K03031	26S proteasome regulatory subunit [Chlamydomonas reinhardtii]
A8IR98			0.267917	0.0137965				hypothetical protein CHLREDRAFT_145156 [Chlamydomonas reinhardtii]
A8IRE2					4.09261	0.0192932	K02730	20S proteasome alpha subunit A [Chlamydomonas reinhardtii]
A8IRK5					0.0847227	0.0423159		hypothetical protein CHLREDRAFT_145395 [Chlamydomonas reinhardtii]
A8IRL8			6.60693	0.0210746	3.16228	0.00566735		hypothetical protein CHLREDRAFT_145404, partial [Chlamydomonas reinhardtii]
A8IRQ1					0.428549	3.47e-05	K01807	unnamed protein product [Chlamydomonas reinhardtii]
A8IRU6					0.337287	4.33e-05		peptidyl-prolyl cis-trans isomerase, cyclophilin-type [Chlamydomonas reinhardtii]
A8IRV6			0.452898	3.27e-07	12.942	0.00222358	K03253	eukaryotic initiation factor [Chlamydomonas reinhardtii]
A8IRX5					0.158489	0.0034539	K07936	ran-like small GTPase [Chlamydomonas reinhardtii]
A8ISB0					0.413047	2.56e-05	K01738	unnamed protein product [Chlamydomonas reinhardtii]
A8ISC1			0.109648	0.0391674				hypothetical protein CHLREDRAFT_170799 [Chlamydomonas reinhardtii]
A8ISG3					0.212814	0.000520357		hypothetical protein CHLREDRAFT_145636, partial [Chlamydomonas reinhardtii]
A8ISN6					0.194089	0.00780489	K07944	ARF-like GTPase [Chlamydomonas reinhardtii]
A8ISV4	2.55859	0.0499						hypothetical protein CHLREDRAFT_157007 [Chlamydomonas reinhardtii]
A8IT25					4.74242	0.000519762	K12614	cytoplasmic DExD/H-box RNA helicase [Chlamydomonas reinhardtii]
A8ITF3					0.272898	0.00184489	K00963	UDP-glucose pyrophosphorylase [Chlamydomonas reinhardtii]
A8ITH8					6.19441	5.04e-10	K04077	chaperonin 60B2 [Chlamydomonas reinhardtii]
A8ITJ3					0.448745	0.0101684	K09013	iron-sulfur cluster assembly protein [Chlamydomonas reinhardtii]
A8ITK6					5.19996	0.0230106		predicted protein [Chlamydomonas reinhardtii]
A8ITL0					4.87528	2.26e-07		mitochondrial F1F0 ATP synthase associated 60.6 kDa protein [Chlamydomonas reinhardtii]
A8ITN6					0.310456	0.00297655	K09549	molecular chaperone prefoldin, subunit 2 [Chlamydomonas reinhardtii]
A8ITU2					0.172187	0.000103831	K00058	predicted protein [Chlamydomonas reinhardtii]
A8ITU6					0.205116	0.000263868	K00058	predicted protein [Chlamydomonas reinhardtii]
A8ITX0			0.148594	4.53e-07	4.69894	1.98e-07	K04035	copper response target 1 protein [Chlamydomonas reinhardtii]
A8IUC3					0.188799	0.0237744		plastid ribosomal protein L32 [Chlamydomonas reinhardtii]
A8IUL5			0.0963829	0.000313139	7.72681	0.00893472		importin beta [Chlamydomonas reinhardtii]
A8IUL9					0.277971	0.0244329		predicted protein [Chlamydomonas reinhardtii]
A8IUN8	0.310456	0.0499			14.1906	0.0076641	K03035	predicted protein [Chlamydomonas reinhardtii]
A8IUR4					9.63829	0.0405523	K14648	predicted protein [Chlamydomonas reinhardtii]
A8IUW8					0.383707	0.00130533		predicted protein, partial [Chlamydomonas reinhardtii]
A8IV98					0.322107	4.76e-06	K14811	unnamed protein product [Chlamydomonas reinhardtii]
A8IVB2			0.0608135	0.0131443				predicted protein [Chlamydomonas reinhardtii]
A8IVE2	0.444631	0.0499	0.461318	0.0444988			K02937	ribosomal protein L7, component of cytosolic 80S ribosome and 60S large subunit [Chlamydomonas reinhardtii]
A8IVG0	0.304789	0.0499			5.70164	8.44e-08	K00164	2-oxoglutarate dehydrogenase, E1 subunit [Chlamydomonas reinhardtii]
A8IVG4					6.25173	0.0396335		predicted protein, partial [Chlamydomonas reinhardtii]
A8IVH2					6.60693	0.0387189		predicted protein [Chlamydomonas reinhardtii]
A8IVP7	0.436516	0.0499			0.416869	0.000515561		predicted protein [Chlamydomonas reinhardtii]
A8IVR6			0.301995	0.0352409			K00873	pyruvate kinase [Chlamydomonas reinhardtii]
A8IVT6			0.0597035	0.0373504				predicted protein [Chlamydomonas reinhardtii]
A8IVU0			0.277971	2.6e-06	11.5878	1.25e-08	K02872	ribosomal protein L13a, component of cytosolic 80S ribosome and 60S large subunit [Chlamydomonas reinhardtii]
A8IVV4	0.349945	0.0499						predicted protein [Chlamydomonas reinhardtii]
A8IVW9					0.405509	0.020835	K03238	eukaryotic initiation factor, partial [Chlamydomonas reinhardtii]
A8IVZ9					0.383707	0.000345588	K01915	glutamine synthetase [Chlamydomonas reinhardtii]
A8IW09					0.322107	0.0160315	K01802	peptidyl-prolyl cis-trans isomerase, FKBP-type [Chlamydomonas reinhardtii]
A8IW20			0.409261	0.00423356			K03260	eukaryotic initiation factor [Chlamydomonas reinhardtii]
A8IW34					0.328095	7.14e-06	K01939	RecName: Full=Adenylosuccinate synthetase, chloroplastic; Short=AMPSase; Short=AdSS; AltName: Full=IMP--aspartate ligase; Flags: Precursor
A8IW43					14.9968	0.00115814	K03347	cullin [Chlamydomonas reinhardtii]
A8IW47			2.14783	0.0369311	0.394457	0.000275388	K02150	vacuolar ATP synthase subunit E [Chlamydomonas reinhardtii]
A8IW48			0.192309	0.0283417			K03039	26S proteasome regulatory subunit [Chlamydomonas reinhardtii]
A8IW49					9.46237	1.77e-05	K01006	pyruvate phosphate dikinase [Chlamydomonas reinhardtii]
A8IW99					0.401791	0.0162204	K16862	RecName: Full=Mitochondrial cardiolipin hydrolase; AltName: Full=Phospholipase D6 homolog; Short=PLD 6
A8IWA6			0.394457	0.000125836			K00264	glutamate synthase, NADH-dependent [Chlamydomonas reinhardtii]
A8IWB5					8.70964	0.00175256	K17268	epsilon-cop [Chlamydomonas reinhardtii]
A8IWB7					11.0662	0.0143887	K00953	FAD synthetase [Chlamydomonas reinhardtii]
A8IWJ3					0.222844	1.63e-07	K00605	glycine cleavage system, T protein [Chlamydomonas reinhardtii]
A8IWJ5	0.293765	0.0499	0.461318	0.000254948	11.695	1.73e-06	K01893	predicted protein [Chlamydomonas reinhardtii]
A8IWJ6					4.7863	0.0428189		predicted protein, partial [Chlamydomonas reinhardtii]
A8IWK2					0.275423	0.0153012	K17892	ferredoxin thioredoxin reductase, catalytic chain [Chlamydomonas reinhardtii]
A8IWK9					11.272	0.0262749	K00162	pyruvate dehydrogenase E1 beta subunit [Chlamydomonas reinhardtii]
A8IWL3					7.7983	0.00026894		predicted protein [Chlamydomonas reinhardtii]
A8IWL4					0.237684	3.36e-05	K03246	eukaryotic initiation factor [Chlamydomonas reinhardtii]
A8IWP6			2.93765	0.0453497				predicted protein [Chlamydomonas reinhardtii]
A8IWV9	0.436516	0.0499			9.28966	0.00471489		predicted protein, partial [Chlamydomonas reinhardtii]
A8IX13					2.26986	0.0484028	K18758	3'-5' exoribonuclease, partial [Chlamydomonas reinhardtii]
A8IX17					0.401791	0.0125752	K02372	predicted protein, partial [Chlamydomonas reinhardtii]
A8IX80					0.337287	8.6e-06	K01687	acetohydroxyacid dehydratase [Chlamydomonas reinhardtii]
A8IXD1					0.325087	0.0145246	K00856	flagellar associated protein, adenosine kinase-like protein [Chlamydomonas reinhardtii]
A8IXE0	9.54993	0.0499					K01251	S-Adenosyl homocysteine hydrolase [Chlamydomonas reinhardtii]
A8IXG3					0.293765	0.0208717	K02971	ribosomal protein S21, component of cytosolic 80S ribosome and 40S small subunit [Chlamydomonas reinhardtii]
A8IXH4					7.65597	0.00281412		EF-Hand domain-containing thioredoxin [Chlamydomonas reinhardtii]
A8IXM3					2.29087	0.000896469		protein phosphatase type 2C [Chlamydomonas reinhardtii]
A8IXR5					0.242103	0.00828762	K03259	eukaryotic initiation factor [Chlamydomonas reinhardtii]
A8IXZ0			0.398107	1.95e-05	9.54993	1.04e-06	K07375	beta-2 tubulin [Chlamydomonas reinhardtii]
A8IY43					0.376704	0.00213197	K03768	peptidyl-prolyl cis-trans isomerase, cyclophilin-type [Chlamydomonas reinhardtii]
A8IY85					0.440555	0.000408324	K00099	1-deoxy-D-xylulose 5-phosphate reductoisomerase [Chlamydomonas reinhardtii]
A8IYD7					2.85759	0.04853	K14550	nucleolar protein [Chlamydomonas reinhardtii]
A8IYG2					0.436516	0.00839396		predicted protein [Chlamydomonas reinhardtii]
A8IYH1					0.469894	0.0250143	K03676	glutaredoxin, CPYC type [Chlamydomonas reinhardtii]
A8IYJ5					0.359749	0.0248586		predicted protein [Chlamydomonas reinhardtii]
A8IYJ6					0.233346	0.0474632		predicted protein [Chlamydomonas reinhardtii]
A8IYK1			0.401791	0.01071	8.55067	1.04e-08	K00688	starch phosphorylase [Chlamydomonas reinhardtii]
A8IYP4					0.448745	2.93e-05	K00855	phosphoribulokinase precursor [Chlamydomonas reinhardtii]
A8IYP5			3.01995	0.0204829			K03671	thioredoxin h2 [Chlamydomonas reinhardtii]
A8IYR0					2.12814	0.000867517	K00915	inositol polyphosphate kinase [Chlamydomonas reinhardtii]
A8IYS1					0.226986	0.00114199	K02939	plastid ribosomal protein L9 [Chlamydomonas reinhardtii]
A8IYZ6					0.353183	0.0331757		predicted protein, partial [Chlamydomonas reinhardtii]
A8IZ27	2.0893	0.0499						predicted protein [Chlamydomonas reinhardtii]
A8IZ36					0.178649	0.00336615	K02975	ribosomal protein S25, component of cytosolic 80S ribosome and 40S small subunit [Chlamydomonas reinhardtii]
A8IZ88					4.16869	0.0312423		hypothetical protein CHLREDRAFT_205570 [Chlamydomonas reinhardtii]
A8IZD8					3.66438	0.010043		predicted protein [Chlamydomonas reinhardtii]
A8IZL7	0.105682	0.0499					K01537	calmodulin binding calcium-transporting ATPase [Chlamydomonas reinhardtii]
A8IZM6			0.285759	0.00363106				amine oxidase-like protein [Chlamydomonas reinhardtii]
A8IZR5					0.113763	0.00206719	K03671	thioredoxin h [Chlamydomonas reinhardtii]
A8IZS5					0.12942	0.0156369		glycine-rich RNA-binding protein [Chlamydomonas reinhardtii]
A8IZU0					0.214783	5.7e-11	K04043	heat shock protein 70C [Chlamydomonas reinhardtii]
A8IZU4					0.299226	0.00315439		predicted protein [Chlamydomonas reinhardtii]
A8IZV9	0.448745	0.0499			0.11272	0.000258069		flagellar associated protein, partial [Chlamydomonas reinhardtii]
A8IZW5					10.0925	0.0416765	K15306	RAN binding protein, RANBP1, partial [Chlamydomonas reinhardtii]
A8IZY2					0.30761	0.00520962		predicted protein [Chlamydomonas reinhardtii]
A8IZY9					0.149968	0.0160199		cell wall protein pherophorin-C15 [Chlamydomonas reinhardtii]
A8J087					0.267917	0.00922199	K13199	vasa intronic gene [Chlamydomonas reinhardtii]
A8J094					0.337287	0.0437763		chitinase-related protein [Chlamydomonas reinhardtii]
A8J0A0					0.212814	0.00146911	K18635	predicted protein [Chlamydomonas reinhardtii]
A8J0B0					10.8643	0.0267529	K01507	inorganic pyrophosphatase [Chlamydomonas reinhardtii]
A8J0D6					4.96592	0.0346627		TAP42-like protein, partial [Chlamydomonas reinhardtii]
A8J0E4	0.461318	0.0499					K02716	oxygen-evolving enhancer protein 1 of photosystem II [Chlamydomonas reinhardtii]
A8J0R2					0.359749	7.13e-06	K00630	glycerol-3-phosphate acyltransferase [Chlamydomonas reinhardtii]
A8J0R4					0.141906	0.00342258	K02943	acidic ribosomal protein P2 [Chlamydomonas reinhardtii]
A8J0R6			0.363078	0.00453952	4.32514	0.00300665	K01872	predicted protein, partial [Chlamydomonas reinhardtii]
A8J0R7					7.65597	4.65e-06	K00030	isocitrate dehydrogenase, NAD-dependent [Chlamydomonas reinhardtii]
A8J122					3.43558	0.0331062	K06067	histone deacetylase [Chlamydomonas reinhardtii]
A8J129	2.12814	0.0499					K14454	aspartate aminotransferase [Chlamydomonas reinhardtii]
A8J152					0.474242	0.00280941	K08073	predicted protein [Chlamydomonas reinhardtii]
A8J173					0.359749	0.00150839	K00133	aspartate semialdehyde dehydrogenase [Chlamydomonas reinhardtii]
A8J1A3					4.69894	0.000774638	K02896	ribosomal protein L24, component of cytosolic 80S ribosome and 60S large subunit [Chlamydomonas reinhardtii]
A8J1B8					0.409261	0.0052448	K12492	ARF-GAP protein [Chlamydomonas reinhardtii]
A8J1C1	0.334195	0.0499			9.37562	3.42e-10	K03178	ubiquitin-activating enzyme E1 [Chlamydomonas reinhardtii]
A8J1G8			0.37325	0.00710775			K02991	ribosomal protein S6, component of cytosolic 80S ribosome and 40S small subunit [Chlamydomonas reinhardtii]
A8J1J8					0.105682	0.0341034		mitochondrial F1F0 ATP synthase associated 10.0 kDa protein [Chlamydomonas reinhardtii]
A8J1K0					14.8594	0.0401715	K02154	vacuolar proton translocating ATPase subunit A [Chlamydomonas reinhardtii]
A8J1M9					0.366438	0.00418635		thylakoid lumenal 17.4 kDa protein [Chlamydomonas reinhardtii]
A8J1S7					5.97035	2.18e-08	K12524	bifunctional aspartate kinase/homoserine dehydrogenase [Chlamydomonas reinhardtii]
A8J1T4			2.10863	0.00950717	0.469894	0.0265284	K00382	dihydrolipoyl dehydrogenase [Chlamydomonas reinhardtii]
A8J1U1			0.253513	0.00485729	9.46237	6.49e-06	K04079	heat shock protein 90A [Chlamydomonas reinhardtii]
A8J1X0					0.452898	0.000123102	K15103	uncoupling protein [Chlamydomonas reinhardtii]
A8J1X8			0.416869	0.00213331	14.9968	0.00303334	K01876	aspartyl-tRNA synthetase [Chlamydomonas reinhardtii]
A8J1Z0					0.322107	0.0239997	K01265	methionine aminopeptidase [Chlamydomonas reinhardtii]
A8J1Z2			5.49541	0.0110553				isomerase [Chlamydomonas reinhardtii]
A8J214					2.91072	0.00425253	K00873	pyruvate kinase [Chlamydomonas reinhardtii]
A8J239					0.265461	0.00615514	K02893	ribosomal protein L23a, component of cytosolic 80S ribosome and 60S large subunit [Chlamydomonas reinhardtii]
A8J282					0.203236	0.000291424	K01802	peptidyl-prolyl cis-trans isomerase, cyclophilin-type [Chlamydomonas reinhardtii]
A8J290					0.285759	0.0278156		predicted protein, partial [Chlamydomonas reinhardtii]
A8J2A5					0.409261	0.000163892	K15111	mitochondrial substrate carrier protein [Chlamydomonas reinhardtii]
A8J2C4			0.277971	0.0323329				component of oligomeric golgi complex 4 [Chlamydomonas reinhardtii]
A8J2I5					3.40408	0.0219619	K02989	ribosomal protein S5, component of cytosolic 80S ribosome and 40S small subunit [Chlamydomonas reinhardtii]
A8J2N1					2.85759	0.0300847		LanC lantibiotic synthetase component C-like protein, partial [Chlamydomonas reinhardtii]
A8J2Q0					0.316228	0.0130439	K02183	hypothetical protein CHLREDRAFT_138215 [Chlamydomonas reinhardtii]
A8J2R2					0.201372	0.0218404	K14801	programmed cell death protein 2 [Chlamydomonas reinhardtii]
A8J2S0					0.260615	8.74e-10	K01647	citrate synthase [Chlamydomonas reinhardtii]
A8J2X6					0.37325	0.000399813	K00145	N-acetyl-gamma-glutamyl-phosphate reductase [Chlamydomonas reinhardtii]
A8J2X8					0.331131	0.00471016		hypothetical protein CHLREDRAFT_205992 [Chlamydomonas reinhardtii]
A8J2Y4					0.452898	0.0114984	K15437	hypothetical protein CHLREDRAFT_175227 [Chlamydomonas reinhardtii]
A8J2Z6					0.293765	0.00284694	K01736	chorismate synthase [Chlamydomonas reinhardtii]
A8J308					8.01678	0.0128667	K00326	unnamed protein product [Chlamydomonas reinhardtii]
A8J345					5.05825	0.00100354	K00873	pyruvate kinase [Chlamydomonas reinhardtii]
A8J387	0.409261	0.0499	0.42462	7.03e-05	16.1436	1.92e-07	K01887	hypothetical protein CHLREDRAFT_119290 [Chlamydomonas reinhardtii]
A8J3A4					7.31139	0.000699845	K03028	26S proteasome regulatory subunit [Chlamydomonas reinhardtii]
A8J3C1					17.8649	0.034806		peptidyl-prolyl cis-trans isomerase, FKBP-type [Chlamydomonas reinhardtii]
A8J3D3					4.7863	0.0252469	K00817	histidinol phosphate aminotransferase [Chlamydomonas reinhardtii]
A8J3F7					0.214783	1.58e-09	K15104	mitochondrial substrate carrier protein [Chlamydomonas reinhardtii]
A8J3F8					8.47227	0.0301595	K14944	hypothetical protein CHLREDRAFT_191517 [Chlamydomonas reinhardtii]
A8J3P5			0.465586	0.00610344	11.5878	0.00117012	K09489	heat shock protein 70E [Chlamydomonas reinhardtii]
A8J3Q6					0.210863	0.000327643	K00860	adenosine 5'-phosphosulfate kinase [Chlamydomonas reinhardtii]
A8J3U2					0.369828	0.0122297	K11092	hypothetical protein CHLREDRAFT_137847, partial [Chlamydomonas reinhardtii]
A8J3Y6			0.376704	0.000105124	3.01995	0.000112799	K01952	AIR synthase-related protein [Chlamydomonas reinhardtii]
A8J3Z3					0.2208	0.0012076	K02909	plastid ribosomal protein L31 [Chlamydomonas reinhardtii]
A8J462					3.34195	0.0111124	K01872	hypothetical protein CHLREDRAFT_119554, partial [Chlamydomonas reinhardtii]
A8J4I2					0.428549	0.0179789	K12896	SR protein factor [Chlamydomonas reinhardtii]
A8J4K4					0.394457	0.00213232	K01719	uroporphyrinogen-iii synthase [Chlamydomonas reinhardtii]
A8J4M0					0.244343	0.017002		hypothetical protein CHLREDRAFT_192075 [Chlamydomonas reinhardtii]
A8J4M1					0.310456	0.00174202		hypothetical protein CHLREDRAFT_175363 [Chlamydomonas reinhardtii]
A8J4M8					0.346737	0.038868		hypothetical protein CHLREDRAFT_149978 [Chlamydomonas reinhardtii]
A8J4Q7					6.30957	0.0263301		rieske [2Fe-2S] protein [Chlamydomonas reinhardtii]
A8J4R9					0.444631	8.87e-06	K00600	unnamed protein product [Chlamydomonas reinhardtii]
A8J4S1					0.242103	0.000176358	K02694	photosystem I subunit F precursor [Chlamydomonas reinhardtii]
A8J4X1					4.05509	0.0216543	K18466	subunit of retromer complex [Chlamydomonas reinhardtii]
A8J4Z4					0.280543	1.08e-05		mitochondrial F1F0 ATP synthase associated 45.5 kDa protein [Chlamydomonas reinhardtii]
A8J4Z5	0.194089	0.0499			12.8233	0.0225258		hypothetical protein CHLREDRAFT_150073 [Chlamydomonas reinhardtii]
A8J500			0.432514	0.00535478	4.36516	1.92e-06	K16865	hypothetical protein CHLREDRAFT_192147 [Chlamydomonas reinhardtii]
A8J503					0.413047	7.07e-06	K02933	plastid ribosomal protein L6 [Chlamydomonas reinhardtii]
A8J506					0.301995	4.26e-08	K01940	argininosuccinate synthase [Chlamydomonas reinhardtii]
A8J513					4.48745	2.99e-05	K11279	nucleosome assembly protein [Chlamydomonas reinhardtii]
A8J524	0.469894	0.0499					K09494	T-complex protein 1, beta subunit [Chlamydomonas reinhardtii]
A8J537					0.272898	1.83e-06	K03781	catalase/peroxidase [Chlamydomonas reinhardtii]
A8J538					4.7863	0.00126718	K15030	hypothetical protein CHLREDRAFT_184707 [Chlamydomonas reinhardtii]
A8J567	0.452898	0.0499	0.483059	9.93e-05	4.13048	0.000180846	K02936	ribosomal protein L7a, component of cytosolic 80S ribosome and 60S large subunit [Chlamydomonas reinhardtii]
A8J591					4.32514	0.00351317	K14844	puf protein, partial [Chlamydomonas reinhardtii]
A8J597					0.194089	0.000210716	K02870	ribosomal protein L12, component of cytosolic 80S ribosome and 60S large subunit [Chlamydomonas reinhardtii]
A8J5B8			0.363078	1.86e-07	17.2187	8e-12		hypothetical protein CHLREDRAFT_184895 [Chlamydomonas reinhardtii]
A8J5D4					0.356451	0.00185484		hypothetical protein CHLREDRAFT_184901 [Chlamydomonas reinhardtii]
A8J5F7					5.10505	3.87e-05	K00033	6-phosphogluconate dehydrogenase, decarboxylating [Chlamydomonas reinhardtii]
A8J5K4			0.363078	9.65e-05	15.5597	0.00448586	K14564	nucleolar protein, component of C/D snoRNPs [Chlamydomonas reinhardtii]
A8J5P7					0.310456	0.0107902	K17732	ubiquinol:cytochrome c oxidoreductase 50 kDa core 1 subunit [Chlamydomonas reinhardtii]
A8J5Q8			0.383707	0.0444003			K12666	glycosyl transferase, partial [Chlamydomonas reinhardtii]
A8J5R1					9.0365	0.00106548	K10752	nucleosome remodeling factor [Chlamydomonas reinhardtii]
A8J5R2					0.398107	0.0109699	K04797	hypothetical protein CHLREDRAFT_105267, partial [Chlamydomonas reinhardtii]
A8J5T0					0.20893	0.0355793	K08738	cytochrome c [Chlamydomonas reinhardtii]
A8J5U1					3.04789	0.0343068	K01867	hypothetical protein CHLREDRAFT_192647 [Chlamydomonas reinhardtii]
A8J5Y7					0.436516	0.0286153	K02990	plastid ribosomal protein S6 [Chlamydomonas reinhardtii]
A8J5Z0					0.255859	5.05e-08	K02941	acidic ribosomal protein P0 [Chlamydomonas reinhardtii]
A8J633					0.288403	2.62e-06	K17080	prohibitin [Chlamydomonas reinhardtii]
A8J664					4.40555	0.0233836	K07748	steroid dehydrogenase [Chlamydomonas reinhardtii]
A8J682					8.55067	3.18e-07	K03070	chloroplast-associated SecA protein [Chlamydomonas reinhardtii]
A8J6A7					0.188799	0.000341712	K05907	adenylylphosphosulfate reductase [Chlamydomonas reinhardtii]
A8J6A8					0.436516	0.0406009		chalcone-flavanone isomerase, partial [Chlamydomonas reinhardtii]
A8J6C3					4.16869	0.00457691	K15535	phosphoglucan water dikinase [Chlamydomonas reinhardtii]
A8J6D6			0.0110662	0.0201108				hypothetical protein CHLREDRAFT_95505, partial [Chlamydomonas reinhardtii]
A8J6H7					0.383707	0.000256937		hypothetical protein CHLREDRAFT_192448 [Chlamydomonas reinhardtii]
A8J6I8					5.10505	0.0336188		chloroplast processing enzyme [Chlamydomonas reinhardtii]
A8J6J6					0.325087	7.19e-09	K07513	acetyl-CoA acyltransferase [Chlamydomonas reinhardtii]
A8J6Q7			0.432514	0.000189028	11.0662	0.00438343	K01626	3-deoxy-D-arabino-heptulosonate 7-phosphate synthetase [Chlamydomonas reinhardtii]
A8J6R7					0.15417	1.8e-05		hypothetical protein CHLREDRAFT_192522 [Chlamydomonas reinhardtii]
A8J6V1					4.7863	0.00805339	K00030	isocitrate dehydrogenase, NAD-dependent [Chlamydomonas reinhardtii]
A8J6Y3					0.461318	0.00666729		hypothetical protein CHLREDRAFT_185022 [Chlamydomonas reinhardtii]
A8J709			0.203236	0.00413478			K03456	protein phosphatase 2A regulatory subunit [Chlamydomonas reinhardtii]
A8J725					0.270396	0.000724764		hypothetical protein CHLREDRAFT_176621 [Chlamydomonas reinhardtii]
A8J740					0.356451	0.0201871	K09569	peptidyl-prolyl cis-trans isomerase, FKBP-type [Chlamydomonas reinhardtii]
A8J746					0.343558	0.034207	K09569	peptidyl-prolyl cis-trans isomerase, FKBP-type [Chlamydomonas reinhardtii]
A8J758					0.192309	0.0164135	K03106	chloroplast SRP54 subunit of signal recognition particle [Chlamydomonas reinhardtii]
A8J768					0.398107	0.00527448	K02955	ribosomal protein S14 [Chlamydomonas reinhardtii]
A8J785					0.203236	1.91e-06	K02109	RecName: Full=ATP synthase subunit b', chloroplastic; AltName: Full=ATP synthase F(0) sector subunit b'; AltName: Full=ATPase subunit II; Flags: Precursor
A8J7C8			0.267917	4.93e-06	6.0256	2.61e-09	K04567	lysyl-trna synthetase, LysRS [Chlamydomonas reinhardtii]
A8J7F6					0.288403	1.31e-05	K00627	dihydrolipoamide acetyltransferase [Chlamydomonas reinhardtii]
A8J7F8					0.301995	0.0182186	K01070	esterase [Chlamydomonas reinhardtii]
A8J7F9					0.331131	2.94e-05	K12823	predicted protein [Chlamydomonas reinhardtii]
A8J7H3					0.30479	2.24e-08	K01845	glutamate-1-semialdehyde aminotransferase [Chlamydomonas reinhardtii]
A8J7I9					0.331131	0.0251385		ubiquinol:cytochrome c oxidoreductase 9 kDa subunit [Chlamydomonas reinhardtii]
A8J7J5					0.30479	0.000368783	K02838	predicted protein, partial [Chlamydomonas reinhardtii]
A8J7T7	9.81748	0.0499					K16292	cysteine endopeptidase [Chlamydomonas reinhardtii]
A8J7X9					0.409261	0.00317247	K00428	cytochrome c peroxidase [Chlamydomonas reinhardtii]
A8J814					0.353183	0.0454708	K09548	prefoldin-related KE2-like protein [Chlamydomonas reinhardtii]
A8J8B2					10	5.85e-07		plastid-specific ribosomal protein 1 [Chlamydomonas reinhardtii]
A8J8E0			0.0110662	0.0193444				hypothetical protein CHLREDRAFT_192778 [Chlamydomonas reinhardtii]
A8J8M5	0.210863	0.0499	0.251189	0.000358236	10.4713	0.0414134	K02988	plastid ribosomal protein S5 [Chlamydomonas reinhardtii]
A8J8M9					0.20893	0.00184204	K02969	ribosomal protein S20, component of cytosolic 80S ribosome and 40S small subunit [Chlamydomonas reinhardtii]
A8J8N7					0.474242	0.00159121	K17804	mitochondrial inner membrane translocase, partial [Chlamydomonas reinhardtii]
A8J8R6					2.22844	0.0010164		hypothetical protein CHLREDRAFT_177027, partial [Chlamydomonas reinhardtii]
A8J8S4					0.359749	0.0226512	K14411	RNA binding protein, partial [Chlamydomonas reinhardtii]
A8J8T7					7.37904	0.00184766	K07376	cyclic nucleotide dependent protein kinase [Chlamydomonas reinhardtii]
A8J8W9			2.60615	0.00548948				ubiquinone/menaquinone biosynthesis methyltransferase-like protein [Chlamydomonas reinhardtii]
A8J8Y1					0.42462	0.000135079	K14753	putative protein has homology to G protein beta subunit [Chlamydomonas reinhardtii]
A8J8Z1					0.483059	0.00264256	K01835	phosphoglucomutase [Chlamydomonas reinhardtii]
A8J914	0.267917	0.0499	0.474242	0.0495014			K00012	UDP-glucose dehydrogenase [Chlamydomonas reinhardtii]
A8J942					0.401791	0.000397704	K18121	hypothetical protein CHLREDRAFT_120516, partial [Chlamydomonas reinhardtii]
A8J951					7.51623	1.75e-05	K02889	unnamed protein product [Chlamydomonas reinhardtii]
A8J9A9			0.487529	0.013898	4.52898	0.015257	K03249	eukaryotic initiation factor [Chlamydomonas reinhardtii]
A8J9C6					4.9204	0.0477326		hypothetical protein CHLREDRAFT_177090 [Chlamydomonas reinhardtii]
A8J9D9					0.30761	0.0139594	K02895	plastid ribosomal protein L24 [Chlamydomonas reinhardtii]
A8J9E9	0.428549	0.0499			0.483059	0.00877923		carotenoid isomerase, partial [Chlamydomonas reinhardtii]
A8J9F3	0.316228	0.0499	0.313329	0.00232939	15.9956	2.51e-05	K01870	hypothetical protein CHLREDRAFT_139213 [Chlamydomonas reinhardtii]
A8J9F6					0.316228	5.36e-05		mitochondrial transcription termination factor [Chlamydomonas reinhardtii]
A8J9H8			0.134276	0.00141884	0.145881	0.028095	K00940	flagellar associated protein, nucleoside diphosphate kinase-like protein [Chlamydomonas reinhardtii]
A8J9P0					0.30761	0.0174085		hypothetical protein CHLREDRAFT_151721 [Chlamydomonas reinhardtii]
A8J9S7					0.239883	7.91e-06	K00031	isocitrate dehydrogenase, NADP-dependent [Chlamydomonas reinhardtii]
A8J9T5					0.452898	0.00747264		RecName: Full=Thiamine thiazole synthase, chloroplastic; AltName: Full=Thiazole biosynthetic enzyme; Flags: Precursor
A8J9W0					0.231206	0.00397429	K02894	ribosomal protein L23, component of cytosolic 80S ribosome and 60S large subunit [Chlamydomonas reinhardtii]
A8J9X1					0.145881	0.000384534	K02134	mitochondrial F1F0 ATP synthase, delta subunit [Chlamydomonas reinhardtii]
A8J9Y1					0.183654	0.000209941	K02636	rieske iron-sulfur protein of cytochrome B6/F complex [Chlamydomonas reinhardtii]
A8JA22					0.17378	0.0226129		hypothetical protein CHLREDRAFT_185214 [Chlamydomonas reinhardtii]
A8JA41					0.469894	0.0149146	K18121	gamma hydroxybutyrate dehydrogenase [Chlamydomonas reinhardtii]
A8JA42			0.0937562	0.0347191				RecName: Full=Intraflagellar transport protein 56; AltName: Full=Abnormal dye filling protein 13; AltName: Full=Tetratricopeptide repeat protein 26 homolog; Sho
A8JA71					4.83059	0.0366723		hypothetical protein CHLREDRAFT_193378 [Chlamydomonas reinhardtii]
A8JAG1	0.413047	0.0499			0.277971	2.2e-10		hypothetical protein CHLREDRAFT_193364 [Chlamydomonas reinhardtii]
A8JAI8					0.487529	0.0499982	K02734	20S proteasome beta subunit D, type 2 [Chlamydomonas reinhardtii]
A8JAL6					0.277971	0.000128618	K02876	plastid ribosomal protein L15 [Chlamydomonas reinhardtii]
A8JAP7					0.452898	4.22e-05	K00088	hypothetical protein CHLREDRAFT_193467 [Chlamydomonas reinhardtii]
A8JAQ6					5.44503	0.00101099	K01886	hypothetical protein CHLREDRAFT_193475 [Chlamydomonas reinhardtii]
A8JAQ9					21.677	0.0466908	K10258	hypothetical protein CHLREDRAFT_602 [Chlamydomonas reinhardtii]
A8JAS6					9.90832	0.0321999	K03235	hypothetical protein CHLREDRAFT_121167, partial [Chlamydomonas reinhardtii]
A8JAU7					0.110662	0.00494335		hypothetical protein CHLREDRAFT_193494 [Chlamydomonas reinhardtii]
A8JAV0					24.6604	0.000403793	K03924	hypothetical protein CHLREDRAFT_177670, partial [Chlamydomonas reinhardtii]
A8JAW4			0.461318	0.00462589				hypothetical protein CHLREDRAFT_139416 [Chlamydomonas reinhardtii]
A8JAX1			7.87046	0.000438185	0.30479	0.00072724	K04564	Mn superoxide dismutase 2 [Chlamydomonas reinhardtii]
A8JB97			0.359749	0.0037992	2.10863	0.0319256	K00232	hypothetical protein CHLREDRAFT_121379, partial [Chlamydomonas reinhardtii]
A8JBA7			3.10456	0.0082848	0.474242	0.0137146		glutathione-S-transferase [Chlamydomonas reinhardtii]
A8JBB4					0.177011	0.035463		glutathione S-transferase [Chlamydomonas reinhardtii]
A8JBD9					0.260615	0.027886	K15429	tRNA-(N1G37) methyltransferase, partial [Chlamydomonas reinhardtii]
A8JBF2					0.474242	0.00523066	K02356	organellar elongation factor P [Chlamydomonas reinhardtii]
A8JBI5					0.444631	7.05e-08	K00392	ferredoxin-sulfite reductase [Chlamydomonas reinhardtii]
A8JBL6	0.440555	0.0499					K10527	hypothetical protein CHLREDRAFT_132158 [Chlamydomonas reinhardtii]
A8JBL7					7.44732	0.00842977	K00232	hypothetical protein CHLREDRAFT_40101, partial [Chlamydomonas reinhardtii]
A8JBM7			0.416869	0.000358692	7.31139	0.0155597		hypothetical protein CHLREDRAFT_152568 [Chlamydomonas reinhardtii]
A8JBN7					6.19441	0.0479557	K13025	eukaryotic initiation factor [Chlamydomonas reinhardtii]
A8JBW0			2.55859	0.00406407			K05894	hypothetical protein CHLREDRAFT_132041 [Chlamydomonas reinhardtii]
A8JBX6					0.231206	0.00423118	K01527	transcription factor [Chlamydomonas reinhardtii]
A8JC06					0.248886	0.0149708		predicted protein [Chlamydomonas reinhardtii]
A8JC08			2.48886	0.0385994			K00761	predicted protein [Chlamydomonas reinhardtii]
A8JC09	2.35505	0.0499			2.14783	0.0446799	K06185	flagellar associated protein [Chlamydomonas reinhardtii]
A8JC14					4.2462	0.0133483	K00232	predicted protein [Chlamydomonas reinhardtii]
A8JC18					0.310456	0.00363898	K01465	predicted protein [Chlamydomonas reinhardtii]
A8JC21					0.255859	3.02e-06	K01599	uroporphyrinogen-iii decarboxylase [Chlamydomonas reinhardtii]
A8JC30					0.244343	3.42e-05	K07953	sar-type small GTPase [Chlamydomonas reinhardtii]
A8JC42					0.188799	0.0299511	K02152	transmembrane ATPase [Chlamydomonas reinhardtii]
A8JCA4	0.21677	0.0499			9.72747	0.000943308		RabGAP/TBC protein [Chlamydomonas reinhardtii]
A8JCA8			0.37325	0.000762527			K12852	elongation factor EF-Tu-like protein [Chlamydomonas reinhardtii]
A8JCE1					0.42462	0.00506929		predicted protein, partial [Chlamydomonas reinhardtii]
A8JCE2					11.3763	0.00921599	K14845	predicted protein [Chlamydomonas reinhardtii]
A8JCE9					8.55067	4.61e-09		mitochondrial F1F0 ATP synthase associated 36.3 kDa protein [Chlamydomonas reinhardtii]
A8JCF6					0.487529	0.00315027	K00161	mitochondrial pyruvate dehydrogenase complex, E1 component, alpha subunit [Chlamydomonas reinhardtii]
A8JCJ9	0.353183	0.0499			6.36796	2.26e-05		predicted protein [Chlamydomonas reinhardtii]
A8JCP5					8.3946	4e-12	K00323	NAD(P) transhydrogenase [Chlamydomonas reinhardtii]
A8JCP6					6.36796	0.0342726		predicted protein [Chlamydomonas reinhardtii]
A8JCP9	0.452898	0.0499			3.80189	0.0215428		predicted protein [Chlamydomonas reinhardtii]
A8JCQ8			0.440555	0.00254704			K01895	acetyl CoA synthetase [Chlamydomonas reinhardtii]
A8JCR1					12.5893	0.0171432	K04354	PP2A-twin subunit [Chlamydomonas reinhardtii]
A8JCR6					2.67917	0.0342556	K01653	acetolactate synthase, small subunit, partial [Chlamydomonas reinhardtii]
A8JCS8	0.409261	0.0499			11.5878	8.33e-05		predicted protein [Chlamydomonas reinhardtii]
A8JCT6					0.420727	0.0491937		predicted protein, partial [Chlamydomonas reinhardtii]
A8JD06			2.35505	0.0477244			K10536	agmatine iminohydrolase [Chlamydomonas reinhardtii]
A8JD33			2.77971	0.0229841	0.369828	0.00157353		predicted protein [Chlamydomonas reinhardtii]
A8JD42			0.448745	0.0129481				predicted protein [Chlamydomonas reinhardtii]
A8JD45					0.469894	7.18e-06		predicted protein [Chlamydomonas reinhardtii]
A8JD56	0.293765	0.0499			5.05825	0.00151043		chloroplast trigger factor [Chlamydomonas reinhardtii]
A8JD64					0.260615	0.00237258	K01802	peptidyl-prolyl cis-trans isomerase, cyclophilin-type [Chlamydomonas reinhardtii]
A8JD99			0.487529	0.0321082			K14004	COP-II coat subunit [Chlamydomonas reinhardtii]
A8JDK1					0.380189	0.0272495		flagellar associated protein [Chlamydomonas reinhardtii]
A8JDL5					0.192309	0.00213064	K03768	peptidyl-prolyl cis-trans isomerase, cyclophilin-type [Chlamydomonas reinhardtii]
A8JDL8					0.301995	0.0355946		predicted protein [Chlamydomonas reinhardtii]
A8JDM1			0.465586	0.0460663				predicted protein [Chlamydomonas reinhardtii]
A8JDM6					7.31139	0.0394073	K01814	phosphoribosylformimino-5-aminoimidazole carboxamide ribonucleotide isomerase [Chlamydomonas reinhardtii]
A8JDM7					5.7544	0.00567789		flagellar associated protein [Chlamydomonas reinhardtii]
A8JDN2					0.272898	0.000391946	K00939	adenylate kinase 3 [Chlamydomonas reinhardtii]
A8JDP4					11.9124	0.00182815	K02940	ribosomal protein L9, component of cytosolic 80S ribosome and 60S large subunit [Chlamydomonas reinhardtii]
A8JDQ9					2.99226	0.0292954		lumen thiol oxidase 1 [Chlamydomonas reinhardtii]
A8JDR3	0.457088	0.0499	0.413047	0.0484311	3.13329	0.00127678	K10807	ribonucleoside-diphosphate reductase large subunit [Chlamydomonas reinhardtii]
A8JDV9	0.444631	0.0499	0.483059	0.0293811	11.5878	3.73e-07	K02136	F1F0 ATP synthase gamma subunit [Chlamydomonas reinhardtii]
A8JDW2					0.376704	0.00725746		predicted protein [Chlamydomonas reinhardtii]
A8JDX6					99.0832	0.0035149	K11841	predicted protein [Chlamydomonas reinhardtii]
A8JDZ6			0.313329	0.0376317				predicted protein, partial [Chlamydomonas reinhardtii]
A8JE04					8.95365	0.00108846	K09496	T-complex protein, delta subunit, partial [Chlamydomonas reinhardtii]
A8JE07					2.72898	0.001576	K02957	ribosomal protein S15a, component of cytosolic 80S ribosome and 40S small subunit [Chlamydomonas reinhardtii]
A8JE35					0.260615	4.5e-06	K02906	plastid ribosomal protein L3 [Chlamydomonas reinhardtii]
A8JE83			0.444631	0.0186512	4.01791	0.0405798	K13249	translocon-associated protein alpha subunit [Chlamydomonas reinhardtii]
A8JE91					2.51189	0.00441565	K04077	chaperonin 60B1 [Chlamydomonas reinhardtii]
A8JE98					0.316228	0.000288223	K12898	heterogeneous nuclear ribonucleoprotein [Chlamydomonas reinhardtii]
A8JEA7					0.394457	0.00218699		hypothetical protein CHLREDRAFT_194222 [Chlamydomonas reinhardtii]
A8JEF7					0.465586	0.0103434	K09458	3-ketoacyl-CoA-synthase [Chlamydomonas reinhardtii]
A8JEP9			0.349945	0.0145525	10.3753	3.45e-06	K17301	beta-cop [Chlamydomonas reinhardtii]
A8JES1					0.405509	0.00109999	K03687	mitochondrial grpE-type co-chaperone of the HSP70 system [Chlamydomonas reinhardtii]
A8JEU4					2.05116	0.000389933	K03283	heat shock protein 70A [Chlamydomonas reinhardtii]
A8JEU7			0.139316	0.00239762				hypothetical protein CHLREDRAFT_194369 [Chlamydomonas reinhardtii]
A8JEU8			0.334195	0.0490863	5.97035	0.020222		hypothetical protein CHLREDRAFT_122447, partial [Chlamydomonas reinhardtii]
A8JEV9					14.7231	2.98e-09	K03527	4-hydroxy-3-methylbut-2-enyl diphosphate reductase [Chlamydomonas reinhardtii]
A8JF35	0.288403	0.0499			6.79204	0.00631683	K01885	gln-glu non-discriminatory tRNA synthetase [Chlamydomonas reinhardtii]
A8JF47	2.0893	0.0499						mitochondrial carrier protein [Chlamydomonas reinhardtii]
A8JF81					5.97035	0.0440192		predicted protein [Chlamydomonas reinhardtii]
A8JF96					0.325087	0.044451	K14998	cytochrome c oxidase assembly protein [Chlamydomonas reinhardtii]
A8JFB1					0.42462	3.46e-06	K01749	porphobilinogen deaminase [Chlamydomonas reinhardtii]
A8JFJ1			0.487529	0.0238595	3.80189	0.000652114	K04040	chlorophyll synthetase [Chlamydomonas reinhardtii]
A8JFJ2					0.30761	0.00204609	K00830	alanine-glyoxylate transaminase [Chlamydomonas reinhardtii]
A8JFK4					0.265461	1.7e-11	K00600	unnamed protein product [Chlamydomonas reinhardtii]
A8JFK6					0.224905	0.00121904		gamma carbonic anhydrase [Chlamydomonas reinhardtii]
A8JFL2					3.53183	0.0399566	K01869	predicted protein, partial [Chlamydomonas reinhardtii]
A8JFR9			0.436516	3.02e-06			K01895	acetyl CoA synthetase [Chlamydomonas reinhardtii]
A8JFX7					8.55067	0.0152063	K00798	flagellar associated protein, cobalamin adenosyltransferase-like protein [Chlamydomonas reinhardtii]
A8JFY9			4.20727	0.0022112			K00830	serine glyoxylate aminotransferase [Chlamydomonas reinhardtii]
A8JG03					0.398107	3.31e-06	K01703	isopropylmalate dehydratase, large subunit [Chlamydomonas reinhardtii]
A8JG04	0.152757	0.0499			10.0925	0.000631085		membrane protein [Chlamydomonas reinhardtii]
A8JG07	0.328095	0.0499			6.08135	0.00160666	K01953	asparagine synthase [Chlamydomonas reinhardtii]
A8JG49					8.79023	0.00592519	K12175	hypothetical protein CHLREDRAFT_194712 [Chlamydomonas reinhardtii]
A8JG53			0.267917	0.0268152				cytochrome P450 [Chlamydomonas reinhardtii]
A8JG58	2.37684	0.0499			2.33346	0.00533278	K01880	hypothetical protein CHLREDRAFT_82920 [Chlamydomonas reinhardtii]
A8JG73					0.258226	0.000150576		flagellar associated protein [Chlamydomonas reinhardtii]
A8JGC8					7.72681	0.00118425	K00232	hypothetical protein CHLREDRAFT_122887, partial [Chlamydomonas reinhardtii]
A8JGD2					3.59749	0.00125498	K17871	mitochondrial NADH dehydrogenase [Chlamydomonas reinhardtii]
A8JGG9					2.208	0.0362679		arginine deiminase [Chlamydomonas reinhardtii]
A8JGI9					0.353183	0.00854389	K02993	ribosomal protein S7, component of cytosolic 80S ribosome and 40S small subunit [Chlamydomonas reinhardtii]
A8JGJ6					0.310456	0.00569692	K03428	Mg protoporphyrin IX S-adenosyl methionine O-methyl transferase [Chlamydomonas reinhardtii]
A8JGJ7					0.366438	0.000410534	K11493	regulator of chromosome condensation [Chlamydomonas reinhardtii]
A8JGK1					8.16582	0.00252261	K02962	ribosomal protein S17, component of cytosolic 80S ribosome and 40S small subunit [Chlamydomonas reinhardtii]
A8JGK5			0.218776	0.00220362			K03250	eukaryotic initiation factor [Chlamydomonas reinhardtii]
A8JGL0					4.05509	0.027948		hypothetical protein CHLREDRAFT_194669 [Chlamydomonas reinhardtii]
A8JGN2			2.88403	0.0336627				thioredoxin-like protein [Chlamydomonas reinhardtii]
A8JGR1					0.218776	0.00749511		NaCl-inducible protein [Chlamydomonas reinhardtii]
A8JGS3					0.432514	0.0326601		MYG1/GAMM1-like protein [Chlamydomonas reinhardtii]
A8JGS4					0.138038	9.04e-05	K08762	acyl-coa-binding protein [Chlamydomonas reinhardtii]
A8JGS8					4.87528	7.82e-06	K17302	beta'-cop [Chlamydomonas reinhardtii]
A8JGV6			0.299226	0.0302075	9.2045	0.000424542	K06630	14-3-3 protein [Chlamydomonas reinhardtii]
A8JGW2					0.187068	0.000720172		cytochrome b6f-associated phosphoprotein precursor [Chlamydomonas reinhardtii]
A8JGW7					4.05509	0.0209819		predicted protein, partial [Chlamydomonas reinhardtii]
A8JGX5	0.248886	0.0499	0.356451	0.047182	15.9956	0.0126321	K11434	protein arginine N-methyltransferase [Chlamydomonas reinhardtii]
A8JGY3					0.188799	0.000245064	K00939	adenylate kinase 4, partial [Chlamydomonas reinhardtii]
A8JGY8					2.33346	0.0246082		sarcaleumin-like protein [Chlamydomonas reinhardtii]
A8JGZ8					0.251189	0.0282695		YCII-related protein [Chlamydomonas reinhardtii]
A8JH12					0.319154	0.0164254	K00940	predicted protein [Chlamydomonas reinhardtii]
A8JH25					2.85759	0.0485564	K10747	DNA ligase [Chlamydomonas reinhardtii]
A8JH38					13.9316	0.0373849	K11644	SIN3 component of histone deacetylase complex [Chlamydomonas reinhardtii]
A8JH46			6.66807	0.028302			K01969	predicted protein [Chlamydomonas reinhardtii]
A8JH58					7.87046	0.00323727	K01897	predicted protein [Chlamydomonas reinhardtii]
A8JH65					0.428549	0.0131167		5,10-methylenetetrahydrofolate dehydrogenase [Chlamydomonas reinhardtii]
A8JH75					8.87156	0.000837195	K12820	DEAH-box nuclear pre-mRNA splicing factor, partial [Chlamydomonas reinhardtii]
A8JH77					0.188799	0.000128355		mitochondrial inner membrane translocase [Chlamydomonas reinhardtii]
A8JH98					0.280543	4.91e-07	K01689	enolase [Chlamydomonas reinhardtii]
A8JHB4	0.322107	0.0499	0.334195	3.09e-07	7.94328	0.00010311	K00284	ferredoxin-dependent glutamate synthase [Chlamydomonas reinhardtii]
A8JHB6			0.0111686	0.0198985				predicted protein [Chlamydomonas reinhardtii]
A8JHC3	0.210863	0.0499	0.291072	0.0179723	9.37562	0.0292577	K02949	ribosomal protein S11, component of cytosolic 80S ribosome and 40S small subunit [Chlamydomonas reinhardtii]
A8JHJ5					4.40555	8.91e-05	K15103	predicted protein [Chlamydomonas reinhardtii]
A8JHK3					0.401791	0.00878149		DnaJ-like protein [Chlamydomonas reinhardtii]
A8JHM2			0.185353	0.03004	5.01187	0.0409866	K03252	eukaryotic initiation factor, partial [Chlamydomonas reinhardtii]
A8JHQ7					7.94328	0.000651465	K07874	YptC1 [Chlamydomonas reinhardtii]
A8JHV0			0.363078	0.0339915			K07200	hypothetical protein CHLREDRAFT_140612 [Chlamydomonas reinhardtii]
A8JHV4					0.334195	0.0299848		hypothetical protein CHLREDRAFT_186014 [Chlamydomonas reinhardtii]
A8JHW7					0.369828	1.21e-05	K15028	eukaryotic initiation factor [Chlamydomonas reinhardtii]
A8JHX0	0.192309	0.0499					K04802	PCNA proliferating cell nuclear antigen [Chlamydomonas reinhardtii]
A8JHX9	8.79023	0.0499					K03234	elongation factor 2 [Chlamydomonas reinhardtii]
A8JHY5			0.133045	0.0271656	14.7231	0.00282617	K10609	cullin [Chlamydomonas reinhardtii]
A8JHZ9			5.91562	0.0136992			K16296	predicted protein, partial [Chlamydomonas reinhardtii]
A8JI25			0.251189	0.00268656	7.87046	0.00450151	K12854	RNA helicase, activating signal cointegrator 1, partial [Chlamydomonas reinhardtii]
A8JI60					4.57088	0.00504206	K17871	unnamed protein product [Chlamydomonas reinhardtii]
A8JI70					14.5881	0.00564423		predicted protein [Chlamydomonas reinhardtii]
A8JIC5			0.190546	0.0438296				predicted protein [Chlamydomonas reinhardtii]
A8JID6	2.67917	0.0499	0.413047	0.0392349	9.2045	7.83e-06	K03301	plastidic ADP/ATP translocase [Chlamydomonas reinhardtii]
A8JIE0					0.383707	0.00136802	K04078	chaperonin 20 [Chlamydomonas reinhardtii]
A8JIJ1					7.44732	0.00111571	K12812	subunit of exon junction complex [Chlamydomonas reinhardtii]
A8JIR0					7.31139	0	K01955	carbamoyl phosphate synthase, large subunit [Chlamydomonas reinhardtii]
A8JJH8					0.301995	0.0396965	K03251	eukaryotic initiation factor, partial [Chlamydomonas reinhardtii]
A8JJR9					0.405509	0.0131808	K13800	flagellar adenylate kinase, partial [Chlamydomonas reinhardtii]
A8JJT1					5.91562	0.0172403	K00548	cobalamin-dependent methionine synthase, partial [Chlamydomonas reinhardtii]
A9ZNH0					4.44631	0.000884908		subtilase-like serine protease [Chlamydomonas reinhardtii]
B0F9V8					0.380189	0.0160686		Ocp3 [Chlamydomonas reinhardtii]
B2YFW5			0.428549	0.0220612				chloroplast RNase J variant 1 [Chlamydomonas reinhardtii]
C5HJ53					3.37287	8.19e-05	K02634	cytochrome f (chloroplast) [Chlamydomonas reinhardtii]
D0VMW0					2.1677	0.0149329		TPA_inf: ribosomal protein S8 (chloroplast) [Chlamydomonas reinhardtii]
D5LAT9					3.49945	0.0388165		quinolinate synthetase [Chlamydomonas reinhardtii]
E3SC50					13.4276	3.21e-07		40S ribosomal protein S9, partial [Chlamydomonas reinhardtii]
E3SC57	0.340408	0.0499	0.192309	1.78e-06	18.8799	0.000202836		60S ribosomal protein L3, partial [Chlamydomonas reinhardtii]
E9N731					0.452898	0.00470916		glutamyl-tRNA reductase binding protein [Chlamydomonas reinhardtii]
L7V0A4					6.85488	0.0253512		chloroplast SRP43 [Chlamydomonas reinhardtii]
O22448					0.0824138	0.000115023	K00432	glutathione peroxidase homolog [Chlamydomonas reinhardtii]
O48663			0.128233	0.00938038	4.16869	0.0303622	K10255	chloroplast w6 desaturase [Chlamydomonas reinhardtii]
O48949	21.8776	0.0499					K09580	protein disulfide isomerase [Chlamydomonas reinhardtii]
O49822					0.37325	0.00561931	K00434	ascorbate peroxidase [Chlamydomonas reinhardtii]
O64925			3.46737	0.0182198	0.413047	0.0017147		unnamed protein product [Chlamydomonas reinhardtii]
P06007	2.01372	0.0499			8.87156	0.00146973	K02706	photosystem II protein D2 (chloroplast) [Chlamydomonas reinhardtii]
P09144			0.369828	0.000550717	11.5878	0.00128181	K02690	photosystem I P700 chlorophyll a apoprotein A2 (chloroplast) [Chlamydomonas reinhardtii]
P10898			0.30761	0.000106066	14.4544	0.0161263	K02705	photosystem II 44 kDa protein (chloroplast) [Chlamydomonas reinhardtii]
P12852	0.394457	0.0499					K08901	photosystem II OEE3 protein
P13352					0.111686	0.0228894	K02695	photosystem I P28 protein
P14224					0.319154	0.0200124		photosystem I P35 protein
P18068					0.158489	0.0123083	K02638	Chain A, Structure Determination Of Plastocyanin From A Crystal Specimen With Hemihedral Twinning Fraction Of One-Half
P22675	2.18776	0.0499			4.13048	0.00221851		argininosuccinate lyase [Chlamydomonas reinhardtii]
P27080					9.2045	9.79e-06	K05863	ADP/ATP translocator
P36437					3.0761	0.0107592	K04039	subunit of light-independent protochlorophyllide reductase (chloroplast) [Chlamydomonas reinhardtii]
P36495					8.24138	8.12e-07		hypothetical protein (chloroplast) [Chlamydomonas reinhardtii]
P37255			0.301995	1.15e-06	13.4276	1.05e-07	K02704	RecName: Full=Photosystem II CP47 reaction center protein; AltName: Full=PSII 47 kDa protein; AltName: Full=Protein CP-47
P48267			0.416869	0.00688728	6.85488	0.00164931	K02992	ribosomal protein S7 (chloroplast) [Chlamydomonas reinhardtii]
P48270			0.185353	0.00486066				30S ribosomal protein S4 (chloroplast) [Chlamydomonas reinhardtii]
P50362	3.25087	0.0499					K05298	RecName: Full=Glyceraldehyde-3-phosphate dehydrogenase A, chloroplastic; AltName: Full=NADP-dependent glyceraldehydephosphate dehydrogenase subunit A; Flags: P86 Q75VY6 0.293764973834 0.050000000000 3.280953165739 0.050000000000 K08910 light-harvesting chlorophyll-a/b protein of photosystem I [Chlamydomonas reinhardtii] 87 A8J4S1 0.293764965537 0.050000000000 3.280952822867 0.050000000000 K02694 …
P81831					6.30957	0.00126176		RecName: Full=Phosphoenolpyruvate carboxylase 1; Short=PEP carboxylase 1; Short=PEPC 1; Short=PEPCase 1
P93106					0.187068	5.93e-08	K00026	NAD-dependent malate dehydrogenase [Chlamydomonas reinhardtii]
P93109	2.24905	0.0499						beta-carbonic anhydrase [Chlamydomonas reinhardtii]
P93664					5.64937	0.0476282		LI818r-1 [Chlamydomonas reinhardtii]
Q00471			0.152757	0.0376687			K02635	cytochrome b6 (chloroplast) [Chlamydomonas reinhardtii]
Q00914					0.178649	0.00712857	K02691	photosystem I subunit VII (chloroplast) [Chlamydomonas reinhardtii]
Q01656			0.147231	0.0394227				RecName: Full=Flagellar radial spoke protein 4
Q05093	2.31206	0.0499			0.17378	0.00055354		light harvesting complex I protein precursor [Chlamydomonas reinhardtii]
Q08365			0.359749	0.00241207	19.4089	0.00034955		ribosomal protein S3 (chloroplast) [Chlamydomonas reinhardtii]
Q1WLZ0	0.428549	0.0499	0.47863	0.00216364	14.5881	1.91e-06		60S ribosomal protein L11 [Chlamydomonas incerta]
Q2HZ22			0.322107	0.0432241	0.0737904	0.000424927	K02639	putative ferredoxin [Chlamydomonas reinhardtii]
Q2VA40					13.3045	0.000328462	K00688	PhoA [Chlamydomonas reinhardtii]
Q39588			4.32514	0.00162816				intracellular carbonic anhydrase, alpha type [Chlamydomonas reinhardtii]
Q39603					0.343558	5.3e-11		unnamed protein product [Chlamydomonas reinhardtii]
Q39617					0.349945	1.25e-05	K00218	light-dependent protochlorophyllide reductase [Chlamydomonas reinhardtii]
Q39618					0.444631	0.0239351		RecName: Full=SF-assemblin
Q3HTK4					0.260615	0.00134574		pherophorin-C3 protein precursor [Chlamydomonas reinhardtii]
Q42683					0.0887156	0.000210852		superoxide dismutase precursor [Chlamydomonas reinhardtii]
Q42686					0.127057	8.75e-07	K00026	RecName: Full=Malate dehydrogenase, mitochondrial; Flags: Precursor
Q42687					0.248886	8.63e-06	K02113	RecName: Full=ATP synthase delta chain, chloroplastic; AltName: Full=F-ATPase delta chain; Flags: Precursor
Q42690			0.444631	0.000225157	0.201372	2.34e-09	K01623	RecName: Full=Fructose-bisphosphate aldolase 1, chloroplastic; Flags: Precursor
Q4JLR9					5.19996	0.0438125		chromatin-remodelling complex ATPase ISWI2 [Chlamydomonas reinhardtii]
Q50JT7					11.4815	0.00298526		putative ABC transporter [Chlamydomonas reinhardtii]
Q540H1	12.1339	0.0499					K07374	alpha tubulin-2 [Chlamydomonas reinhardtii]
Q5NKW4	2.0893	0.0499	2.46604	0.0107014	0.246604	1.58e-05	K02692	psaD [Chlamydomonas reinhardtii]
Q66T67			0.322107	5.25e-07	13.3045	2.33e-05	K09487	heat shock protein 90C [Chlamydomonas reinhardtii]
Q66YD0			4.05509	0.000195332			K03969	chloroplast vesicle-inducing protein in plastids 1 [Chlamydomonas reinhardtii]
Q695H0			0.405509	0.0360783	6.36796	0.000642793	K07376	cGMP-dependent protein kinase [Chlamydomonas reinhardtii]
Q6DN05	0.328095	0.0499			9.63829	0.000151089	K13621	betaine lipid synthase [Chlamydomonas reinhardtii]
Q6EMK7					0.366438	2.65e-07		38 kDa RNA-binding protein [Chlamydomonas reinhardtii]
Q6PLP6					0.248886	7.37e-05		cell wall protein GP2, partial [Chlamydomonas reinhardtii]
Q6PSL4					0.416869	0.000110618		Fe-hydrogenase assembly protein [Chlamydomonas reinhardtii]
Q6QAY0	2.01372	0.0499						mitochondrial NADH:ubiquinone oxidoreductase 16 kDa subunit precursor [Chlamydomonas reinhardtii]
Q6QAY2			0.325087	0.0306543				mitochondrial NADH:ubiquinone oxidoreductase 10 kDa subunit precursor [Chlamydomonas reinhardtii]
Q6QAY4					0.461318	0.00673363		mitochondrial NADH:ubiquinone oxidoreductase 23 kDa subunit precursor [Chlamydomonas reinhardtii]
Q6R2V6					4.05509	0.00951284		RecName: Full=Phosphoenolpyruvate carboxylase 2; Short=PEP carboxylase 2; Short=PEPC 2; Short=PEPCase 2
Q6S7R7	2.39883	0.0499			0.420727	0.00497053		mitochondrial NADH:ubiquinone oxidoreductase 32 kDa subunit [Chlamydomonas reinhardtii]
Q6SA05					0.356451	1.35e-07		rubisco activase [Chlamydomonas reinhardtii]
Q6UKY5					11.5878	0.0331848		putative acyl carrier protein 2 [Chlamydomonas reinhardtii]
Q6UKY8					0.416869	0.0107078	K03965	NADH:ubiquinone oxidoreductase B22-like subunit [Chlamydomonas reinhardtii]
Q6UP29					0.383707	0.00111446	K03937	NADH:ubiquinone oxidoreductase 18 kD-like subunit [Chlamydomonas reinhardtii]
Q6UP31					0.301995	0.000610103	K11352	NADH:ubiquinone oxidoreductase B17.2-like subunit [Chlamydomonas reinhardtii]
Q6UP32					0.263027	0.000316462	K11353	NADH:ubiquinone oxidoreductase B16.6 subunit [Chlamydomonas reinhardtii]
Q6UPR2	0.270396	0.0499			12.5893	0.00185217		NIMA-related kinase 4 [Chlamydomonas reinhardtii]
Q6V504					0.140605	0.020607	K03952	putative NADH:ubiquinone oxidoreductase 12.5 kDa subunit precursor [Chlamydomonas reinhardtii]
Q6V506					0.457088	6.85e-05	K03953	putative NADH:ubiquinone oxidoreductase 39 kDa subunit precursor [Chlamydomonas reinhardtii]
Q6V8K6					3.0761	0.0207258	K17530	gliding motility related CaM kinase [Chlamydomonas reinhardtii]
Q6V9B1					0.296483	0.00917098	K03941	NADH:ubiquinone oxidoreductase subunit 8 [Chlamydomonas reinhardtii]
Q6V9B3					0.167494	0.00560115	K03943	NADH:ubiquinone oxidoreductase 24 kD subunit [Chlamydomonas reinhardtii]
Q6X898			0.483059	0.00501261	4.65586	1.04e-07	K01638	malate synthase [Chlamydomonas reinhardtii]
Q70DX8			0.452898	0.0235829	26.3027	0.000770098		ribosomal protein S1 homologue (chloroplast) [Chlamydomonas reinhardtii]
Q75NZ1			2.05116	0.0175277				low-CO2 inducible protein LCIC [Chlamydomonas reinhardtii]
Q75VY6					0.199526	0.000687222	K08910	light-harvesting chlorophyll-a/b protein of photosystem I [Chlamydomonas reinhardtii]
Q75VY7					0.0847227	3.51e-09	K08911	light-harvesting chlorophyll-a/b protein of photosystem I [Chlamydomonas reinhardtii]
Q75VY8					0.239883	0.00200446	K08910	light-harvesting chlorophyll-a/b protein of photosystem I [Chlamydomonas reinhardtii]
Q75VY9					0.21677	0.000968244		light-harvesting chlorophyll-a/b protein of photosystem I (Type III) [Chlamydomonas reinhardtii]
Q75VZ0					0.218776	0.00779187		light-harvesting chlorophyll-a/b protein of photosystem I [Chlamydomonas reinhardtii]
Q763T6					0.316228	0.00626618	K06118	UDP-sulfoquinovose synthase [Chlamydomonas reinhardtii]
Q7X7A7	2.07014	0.0499			9.0365	3.65e-08	K06630	14-3-3-like protein [Chlamydomonas reinhardtii]
Q7X8Q2			2.42103	0.0025343				isoamylase [Chlamydomonas reinhardtii]
Q7X8Y6			3.53183	0.0233015	0.158489	0.0432215		Tab2 protein [Chlamydomonas reinhardtii]
Q84TR5					0.349945	0.00235155	K10436	microtubule-associated protein EB1 [Chlamydomonas reinhardtii]
Q84U21					0.239883	0.00113063		RecName: Full=50S ribosomal protein L22, chloroplastic; Flags: Precursor
Q84V18					2.83139	0.00824105		RecName: Full=Serine/threonine-protein kinase stt7, chloroplastic; Flags: Precursor
Q84X68			0.328095	3.5e-08	3.90841	2.2e-08		flagella membrane glycoprotein 1B [Chlamydomonas reinhardtii]
Q84X70					0.17378	0.0255622		CR084 protein [Chlamydomonas reinhardtii]
Q84X71					0.313329	0.000290757		CR074 protein [Chlamydomonas reinhardtii]
Q84X74					7.87046	1.09e-07	K15102	CR057 protein [Chlamydomonas reinhardtii]
Q84X75					0.353183	0.00512674	K00059	CR051 protein [Chlamydomonas reinhardtii]
Q84XS0					0.322107	0.0443195	K03671	thioredoxin o [Chlamydomonas reinhardtii]
Q84XS2					0.239883	0.04666		thioredoxin y [Chlamydomonas reinhardtii]
Q8GTZ9					9.37562	0.0327732	K07399	c-type cytochrome synthesis 1 [Chlamydomonas reinhardtii]
Q8HEB4					9.46237	0.0214004	K00411	ubiquinol-cytochrome c reductase (mitochondrion) [Chlamydomonas reinhardtii]
Q8HTL1					0.251189	8.74e-05		TPA_inf: ribosomal protein L5 (chloroplast) [Chlamydomonas reinhardtii]
Q8HTL5					6.0256	2.81e-05	K02109	CF0 ATP synthase subunit I (chloroplast) [Chlamydomonas reinhardtii]
Q8HUH1			0.21677	0.0214119	11.272	0.00732644	K02967	ribosomal protein S2 (chloroplast) [Chlamydomonas reinhardtii]
Q8HUH2	3.01995	0.0499	0.432514	0.00441126				RNA polymerase alpha subunit (chloroplast) [Chlamydomonas reinhardtii]
Q8LK22					0.199526	0.00045225		cytochrome c oxidase subunit [Chlamydomonas reinhardtii]
Q8LKK4			0.30761	0.021614				TPA_exp: p72 [Chlamydomonas reinhardtii]
Q8LL91			0.288403	0.000375928	6.48634	4.89e-05		ferroxidase-like protein [Chlamydomonas reinhardtii]
Q8LPD9			0.448745	0.0498387	3.46737	0.00157364		putative blue light receptor [Chlamydomonas reinhardtii]
Q8LRU1			0.340408	0.032964	18.5353	2.15e-05	K00522	pre-apoferritin [Chlamydomonas reinhardtii]
Q8S308			0.0539511	0.03472	14.1906	0.0381042		quinol-to-oxygen oxidoreductase [Chlamydomonas reinhardtii]
Q8VZX3	2.18776	0.0499			0.272898	0.00159291	K10704	ubiquitin-conjugating enzyme E2 isoform [Chlamydomonas reinhardtii]
Q8VZZ5			0.231206	0.0193472			K03265	eukaryotic release factor 1 [Chlamydomonas reinhardtii]
Q93VE0					0.394457	0.00388422		light-harvesting complex II protein [Chlamydomonas reinhardtii]
Q93WD2			0.428549	0.00762279	10.3753	7.65e-06	K08915	RecName: Full=Chlorophyll a-b binding protein CP29; AltName: Full=Lhcbm4
Q93Y52					0.155597	5.21e-05	K01507	RecName: Full=Soluble inorganic pyrophosphatase 1, chloroplastic; AltName: Full=Pyrophosphate phospho-hydrolase 1; Short=PPase 1; Flags: Precursor
Q93Z22			0.487529	1.45e-05	5.59758	1.65e-10	K01535	putative plasma membrane-type proton ATPase [Chlamydomonas reinhardtii]
Q949J1					0.205116	1.43e-07	K01507	RecName: Full=Soluble inorganic pyrophosphatase 2; AltName: Full=Pyrophosphate phospho-hydrolase 2; Short=PPase 2
Q94FT3					0.383707	4.98e-07		RecName: Full=Magnesium-chelatase subunit ChlI, chloroplastic; Short=Mg-chelatase subunit I-1; AltName: Full=Mg-protoporphyrin IX chelatase subunit ChlI; Flags 287 Q6Y682 2.535128593000 0.000214573000 0.387257636000 0.000214573000 38 kDa ribosome-associated protein precursor [Chlamydomonas reinhardtii] 288 A8JDX3 2.535128593000 0.037234295000 0.387257636000 0.037234295000 predicted protein [Chlam…
Q9AR22					5.24807	0.000213277	K04035	RecName: Full=Magnesium-protoporphyrin IX monomethyl ester [oxidative] cyclase 2, chloroplastic; Short=Mg-protoporphyrin IX monomethyl ester oxidative cyclase 514 A8IE23 0.187068209000 0.000000001650 5.248074532000 0.000000001650 K01810 phosphoglucose isomerase [Chlamydomonas reinhardtii] 515 Q9FQ96 0.185353160000 0.000804649000 5.296634674000 0.000804649000 cytochrome c1 (mitochondrion) [Chlamyd…
Q9ATK5			0.114815	0.0372926			K19090	flagellar central pair-associated protein [Chlamydomonas reinhardtii]
Q9FE86					0.242103	8.24e-06	K03386	unnamed protein product [Chlamydomonas reinhardtii]
Q9FEH5					0.319154	0.000113759		chlamyopsin 2 [Chlamydomonas reinhardtii]
Q9FEK6					0.444631	0.00109523	K08916	minor chlorophyll a-b binding protein of photosystem II [Chlamydomonas reinhardtii]
Q9FPR7					5.01187	2.67e-06	K02492	glutamyl-trna reductase [Chlamydomonas reinhardtii]
Q9FQ96			0.444631	0.00236536				cytochrome c1 (mitochondrion) [Chlamydomonas reinhardtii]
Q9LLL6					8.24138	4.9e-05	K00975	ADP-glucose pyrophosphorylase small subunit [Chlamydomonas reinhardtii]
Q9S7V1					0.125893	0	K00228	coproporphyrinogen III oxidase precursor [Chlamydomonas reinhardtii]
Q9ZTA7					0.428549	4.13e-05	K00231	protoporphyrinogen oxidase precursor [Chlamydomonas reinhardtii]
1, P values were calculated by Chi-square test.
