# Supplementary material for: Metabolic responses to ethanol and butanol in Chlamydomonas reinhardtii
Source: Biotechnol Biofuels. 2017 Oct 17;10:239. doi: 10.1186/s13068-017-0931-9 (PMC5646117; doi:10.1186/s13068-017-0931-9)
Supplement: Supplementary file 4 — Additional file 4: Table S3. List of differentially regulated proteins in butanol treatment. [file 13068_2017_931_MOESM4_ESM.xlsx]

## Sheet: Table S3
Additional file 4: Table S3 List of differentially regulated proteins in butanol treatment
UniProtKB Identifier	Butanol-24 h vs Control-24 h		Butanol-48 h vs Control-48 h		Butanol-72 h vs Control-72 h		KO number	Description
	Ratio	P value 1	Ratio	P value	Ratio	P value
A1IVY2					0.0691831	0.0413402		cell wall glycoprotein GP3 precursor [Chlamydomonas reinhardtii]
A2BCY1					5.19996	0.00461581	K11279	nucleosome assembly protein [Chlamydomonas reinhardtii]
A2PZC2					0.387258	5.32e-06	K13379	UDP-Glucose:protein transglucosylase [Chlamydomonas reinhardtii]
A2PZD2					0.272898	0.000187057	K12451	predicted protein [Chlamydomonas reinhardtii]
A8HM32			2.48886	0.0230061			K07512	predicted protein, partial [Chlamydomonas reinhardtii]
A8HMA4					2.37684	0.0289822	K12418	fatty acid desaturase, partial [Chlamydomonas reinhardtii]
A8HMC0					19.9526	3e-12	K08057	calreticulin [Chlamydomonas reinhardtii]
A8HME4	0.0847227	2.98e-05					K02981	ribosomal protein S2, component of cytosolic 80S ribosome and 40S small subunit [Chlamydomonas reinhardtii]
A8HME6					0.37325	0.000331848	K13126	polyadenylate-binding protein RB47 [Chlamydomonas reinhardtii]
A8HMF3					2.0893	0.0234624		plastid lipid associated protein [Chlamydomonas reinhardtii]
A8HMG7	0.077983	0.00530335			3.22107	0.00195375	K02898	ribosomal protein L26, component of cytosolic 80S ribosome and 60S large subunit [Chlamydomonas reinhardtii]
A8HMX2					11.5878	0		pyruvate-formate lyase [Chlamydomonas reinhardtii]
A8HN02	0.383707	0.0166965					K15283	triose phosphate translocator [Chlamydomonas reinhardtii]
A8HN50	0.143219	0.000261896			9.72747	9.09e-05	K02882	ribosomal protein L18a, component of cytosolic 80S ribosome and 60S large subunit [Chlamydomonas reinhardtii]
A8HN52					0.267917	0.00492322		glutaredoxin, CGFS type [Chlamydomonas reinhardtii]
A8HN92	0.212814	0.0105903					K13421	uridine 5'- monophosphate synthase [Chlamydomonas reinhardtii]
A8HN94					0.148594	0.01216		predicted protein [Chlamydomonas reinhardtii]
A8HNA8			0.283139	0.0275987			K02116	ATP synthase I-like protein [Chlamydomonas reinhardtii]
A8HNC0	0.380189	0.0153902					K01586	diaminopimelate decarboxylase [Chlamydomonas reinhardtii]
A8HNE8					7.51623	1.9e-08	K10960	unnamed protein product [Chlamydomonas reinhardtii]
A8HNG8					0.0870964	0.00239376		uncharacterized lumenal polypeptide [Chlamydomonas reinhardtii]
A8HNJ8					0.457088	0.00169898	K02881	plastid ribosomal protein L18 [Chlamydomonas reinhardtii]
A8HNX3	0.0483059	0.00014463					K02918	ribosomal protein L35, component of cytosolic 80S ribosome and 60S large subunit [Chlamydomonas reinhardtii]
A8HP06					4.28549	7.55e-07	K00234	succinate dehydrogenase subunit A [Chlamydomonas reinhardtii]
A8HP17			2.208	0.00735104			K02727	20S proteasome alpha subunit G [Chlamydomonas reinhardtii]
A8HP55	0.175388	0.000621615			10	0.000624169	K02932	ribosomal protein L5, component of cytosolic 80S ribosome and 60S large subunit [Chlamydomonas reinhardtii]
A8HP58					0.277971	0.000994503	K03671	thioredoxin m [Chlamydomonas reinhardtii]
A8HP61	2.14783	0.0464851					K00645	malonyl-CoA:acyl-carrier-protein transacylase [Chlamydomonas reinhardtii]
A8HP72	0.0505825	0.0100845						predicted protein [Chlamydomonas reinhardtii]
A8HP90	0.185353	0.000147483			0.394457	0.0016071	K02934	ribosomal protein L6, component of cytosolic 80S ribosome and 60S large subunit [Chlamydomonas reinhardtii]
A8HPD5					0.224905	0.0227617		flagellar associated protein [Chlamydomonas reinhardtii]
A8HPF4					0.253513	0.00817631	K15040	predicted protein [Chlamydomonas reinhardtii]
A8HPG8	4.74242	0.00231188						peroxiredoxin, type II [Chlamydomonas reinhardtii]
A8HPJ7	0.275423	0.00632537						predicted protein, partial [Chlamydomonas reinhardtii]
A8HPL0	0.30479	0.0319956					K12856	splicing factor, component of the U5 snRNP and of the spliceosome [Chlamydomonas reinhardtii]
A8HPS2					5.10505	0.00898749	K10046	sugar nucleotide epimerase [Chlamydomonas reinhardtii]
A8HPT4					3.94457	0.018238	K08956	membrane AAA-metalloprotease, partial [Chlamydomonas reinhardtii]
A8HPU2	0.18197	0.0402289					K00236	succinate dehydrogenase subunit b560 [Chlamydomonas reinhardtii]
A8HPZ8	2.63027	0.00130377						oligoendopeptidase [Chlamydomonas reinhardtii]
A8HQ86	0.113763	0.0412261						DEAD/DEAH-box helicase, partial [Chlamydomonas reinhardtii]
A8HQ97	0.272898	0.0278929					K02144	vacuolar ATP synthase subunit H [Chlamydomonas reinhardtii]
A8HQB9			3.53183	0.00271435				predicted protein [Chlamydomonas reinhardtii]
A8HQG8					4.13048	0.011287		protein phosphatase 2C-like protein [Chlamydomonas reinhardtii]
A8HQI6					3.63078	0.00282454	K02731	20S proteasome alpha subunit D [Chlamydomonas reinhardtii]
A8HQN2			0.299226	0.0489092			K06816	predicted protein [Chlamydomonas reinhardtii]
A8HQP3	2.35505	0.0209751						hypothetical protein CHLREDRAFT_157319 [Chlamydomonas reinhardtii]
A8HQT1					0.394457	0.0210188	K09584	protein disulfide isomerase [Chlamydomonas reinhardtii]
A8HQU6					2.05116	0.00222344		predicted protein [Chlamydomonas reinhardtii]
A8HR79					6.66807	0.0020869		inositol phosphatase-like protein [Chlamydomonas reinhardtii]
A8HRF8	0.346737	0.000232413					K03254	eukaryotic initiation factor [Chlamydomonas reinhardtii]
A8HRN8			0.328095	0.00164331				predicted protein, partial [Chlamydomonas reinhardtii]
A8HRS8	0.11272	0.0419195					K11099	small nuclear ribonucleoprotein polypeptide G [Chlamydomonas reinhardtii]
A8HRX4	2.29087	0.0074404					K00225	L-galactono-1,4-lactone dehydrogenase [Chlamydomonas reinhardtii]
A8HRZ4	3.80189	0.0046947						mitochondrial cytochrome c oxidase subunit 4, 13 kD [Chlamydomonas reinhardtii]
A8HS48	0.0608135	2.77e-07			5.70164	0.00371459	K02984	RecName: Full=40S ribosomal protein S3a
A8HS59	0.155597	0.00418433					K02880	ribosomal protein L17, component of cytosolic 80S ribosome and 60S large subunit [Chlamydomonas reinhardtii]
A8HSJ3					2.42103	0.0057327	K13412	predicted protein [Chlamydomonas reinhardtii]
A8HSS0	0.452898	0.0207623			5.34564	0.00894615	K01414	oligopeptidase A [Chlamydomonas reinhardtii]
A8HSU1	3.10456	0.0332969						predicted protein [Chlamydomonas reinhardtii]
A8HSU7	0.119124	0.000161793					K02960	ribosomal protein S16, component of cytosolic 80S ribosome and 40S small subunit [Chlamydomonas reinhardtii]
A8HTE5			2.0893	0.00238537			K00111	predicted protein [Chlamydomonas reinhardtii]
A8HTK7	2.35505	0.0253103					K00207	psbA translation factor [Chlamydomonas reinhardtii]
A8HTQ3	0.272898	0.00541214						predicted protein [Chlamydomonas reinhardtii]
A8HTX3	0.201372	0.0420185					K03037	26S proteasome regulatory subunit [Chlamydomonas reinhardtii]
A8HTX7					0.469894	0.00824676		mitochondrial F1F0 ATP synthase associated 31.2 kDa protein [Chlamydomonas reinhardtii]
A8HTY0	0.440555	0.00787364			0.0855067	0.000193532		plastid ribosomal protein L7/L12 [Chlamydomonas reinhardtii]
A8HUE0					2.91072	0.0495972	K03264	eukaryotic initiation factor [Chlamydomonas reinhardtii]
A8HUJ5					0.111686	0.0412775		predicted protein [Chlamydomonas reinhardtii]
A8HUK0			0.444631	0.0430648	0.277971	0.00136217	K09568	peptidyl-prolyl cis-trans isomerase, FKBP-type [Chlamydomonas reinhardtii]
A8HUK8	3.98107	0.00932407						predicted protein [Chlamydomonas reinhardtii]
A8HUP3	0.131826	0.00818793						phycocyanobilin ferredoxin oxidoreductase-like protein [Chlamydomonas reinhardtii]
A8HUU9	2.22844	0.0274537					K09565	peptidyl-prolyl cis-trans isomerase, cyclophilin-type [Chlamydomonas reinhardtii]
A8HVM3					4.44631	0.0033547	K01868	hypothetical protein CHLREDRAFT_167047 [Chlamydomonas reinhardtii]
A8HVN9					0.469894	0.0484386	K02503	protein kinase C binding protein [Chlamydomonas reinhardtii]
A8HVP7					6.91831	3.56e-05	K02864	plastid ribosomal protein L10 [Chlamydomonas reinhardtii]
A8HVQ1	0.115878	0.00069441			6.66807	4.88e-05	K02995	ribosomal protein S8, component of cytosolic 80S ribosome and 40S small subunit [Chlamydomonas reinhardtii]
A8HVU5	2.26986	0.000812503			2.35505	3.27e-05	K15633	phosphoglycerate mutase [Chlamydomonas reinhardtii]
A8HW56					2.208	0.00547355	K13525	flagellar associated protein [Chlamydomonas reinhardtii]
A8HW92					0.387258	0.00279975	K03248	eukaryotic translation initiation factor, partial [Chlamydomonas reinhardtii]
A8HWS8	0.405509	0.032322					K02902	plastid ribosomal protein L28 [Chlamydomonas reinhardtii]
A8HWW0	0.432514	0.0265608			2.75423	0.00660262		hypothetical protein CHLREDRAFT_112723, partial [Chlamydomonas reinhardtii]
A8HWZ6					0.15417	3.13e-05	K02871	plastid ribosomal protein L13 [Chlamydomonas reinhardtii]
A8HWZ8					0.331131	0.039755		plastid ribosomal protein S15 [Chlamydomonas reinhardtii]
A8HX11			0.416869	0.0158926				predicted protein [Chlamydomonas reinhardtii]
A8HX54					0.428549	0.0095391		predicted protein [Chlamydomonas reinhardtii]
A8HX70			3.56451	0.0252964			K00850	phosphofructokinase family protein [Chlamydomonas reinhardtii]
A8HX89					0.280543	0.0371718	K00417	ubiquinol:cytochrome c oxidoreductase 14 kDa subunit [Chlamydomonas reinhardtii]
A8HXD0	0.272898	0.0252407					K14815	predicted protein, partial [Chlamydomonas reinhardtii]
A8HXD3					5.19996	0.0015743		prefoldin chaperone 1 [Chlamydomonas reinhardtii]
A8HXL8	0.331131	0.000236114			14.4544	2.99e-05	K02115	ATP synthase precursor [Chlamydomonas reinhardtii]
A8HXM1					0.233346	0.0078264		mitochondrial ribosomal protein L29 [Chlamydomonas reinhardtii]
A8HXT4	0.42462	0.00438107					K01958	pyruvate carboxylase, partial [Chlamydomonas reinhardtii]
A8HXW8					0.469894	0.00414469	K14455	aspartate aminotransferase [Chlamydomonas reinhardtii]
A8HY08	0.356451	0.0409088					K02921	ribosomal protein L37a, component of cytosolic 80S ribosome and 60S large subunit [Chlamydomonas reinhardtii]
A8HYA9	2.83139	5.06e-07					K01676	fumarate hydratase [Chlamydomonas reinhardtii]
A8HYH7	0.398107	0.00180161						DRG1m [Chlamydomonas reinhardtii]
A8HYR2					5.05825	0.00243562	K00548	cobalamin-dependent methionine synthase [Chlamydomonas reinhardtii]
A8HZC0					10.8643	0.0164043	K15414	predicted protein, partial [Chlamydomonas reinhardtii]
A8HZT8			0.291072	0.0125715				flagellar associated protein [Chlamydomonas reinhardtii]
A8I023	0.405509	0.000249657			3.16228	0.000329996		110 kDa translocon of chloroplast envelope inner membrane, partial [Chlamydomonas reinhardtii]
A8I0I1	0.197697	0.000269547					K02974	ribosomal protein S24, component of cytosolic 80S ribosome and 40S small subunit [Chlamydomonas reinhardtii]
A8I0K9	2.33346	7.27e-05	3.28095	0.0305604				dehydroascorbate reductase [Chlamydomonas reinhardtii]
A8I0R6	0.214783	0.0265973			0.474242	0.0349783	K08794	hypothetical protein CHLREDRAFT_113407, partial [Chlamydomonas reinhardtii]
A8I0V1	0.21677	0.000505642					K00928	aspartate kinase [Chlamydomonas reinhardtii]
A8I0Y2	0.194089	3.8e-05					K02917	ribosomal protein L35a, component of cytosolic 80S ribosome and 60S large subunit [Chlamydomonas reinhardtii]
A8I175	0.452898	0.0181819			2.208	0.00130377	K06027	N-ethylmaleimide sensitive fusion protein [Chlamydomonas reinhardtii]
A8I1D3					0.0654636	0.0412249		plastid ribosomal protein L33 [Chlamydomonas reinhardtii]
A8I1Y7					2.67917	0.0156331	K15296	alpha-SNAP [Chlamydomonas reinhardtii]
A8I232	0.366438	0.000274929					K03242	eukaryotic initiation factor [Chlamydomonas reinhardtii]
A8I297					0.246604	0.00344736	K03263	eukaryotic initiation factor [Chlamydomonas reinhardtii]
A8I2V3	2.72898	0.000489895					K03386	2-cys peroxiredoxin [Chlamydomonas reinhardtii]
A8I2X7			22.08	0.0336468			K01749	porphobilinogen deaminase [Chlamydomonas reinhardtii]
A8I305					2.12814	0.0265167	K01915	unnamed protein product [Chlamydomonas reinhardtii]
A8I363					0.349945	0.00122044		predicted protein [Chlamydomonas reinhardtii]
A8I382	2.51189	0.0219653						rhodanese-like protein [Chlamydomonas reinhardtii]
A8I3Q0					0.143219	0.000503421	K03627	flagellar associated protein, transcriptional coactivator-like protein [Chlamydomonas reinhardtii]
A8I3V3	2.12814	0.000724477					K00958	ATP-sulfurylase [Chlamydomonas reinhardtii]
A8I3W3					0.359749	0.0192399	K01714	dihydrodipicolinate synthase [Chlamydomonas reinhardtii]
A8I403	0.325087	0.045779			0.192309	0.00097269	K02966	ribosomal protein S19, component of cytosolic 80S ribosome and 40S small subunit [Chlamydomonas reinhardtii]
A8I459	2.53513	0.00191998					K01438	acetylornithine deacetylase [Chlamydomonas reinhardtii]
A8I495			0.394457	0.00611713	0.376704	0.00446744	K06942	flagellar associated protein [Chlamydomonas reinhardtii]
A8I4P5	0.167494	5e-12			6.72977	0.000294675	K02985	ribosomal protein S3, component of cytosolic 80S ribosome and 40S small subunit [Chlamydomonas reinhardtii]
A8I4S9	0.343558	0.0178783			3.80189	0.000198409	K04646	clathrin heavy chain [Chlamydomonas reinhardtii]
A8I4T2	0.0613762	1.46e-05			4.09261	0.00285818	K02865	ribosomal protein L10a, component of cytosolic 80S ribosome and 60S large subunit [Chlamydomonas reinhardtii]
A8I531	0.337287	0.0120716					K03404	magnesium chelatase subunit D [Chlamydomonas reinhardtii]
A8I542	0.436516	0.0343201					K01537	calcium-transporting ATPase, endoplasmic reticulum-type [Chlamydomonas reinhardtii]
A8I5Q6					2.22844	0.0258985		hypothetical protein CHLREDRAFT_167673 [Chlamydomonas reinhardtii]
A8I620			19.2309	0.0306663				hypothetical protein CHLREDRAFT_142660, partial [Chlamydomonas reinhardtii]
A8I647	0.405509	0.00420339			2.18776	0.00250008	K00514	zeta-carotene desaturase [Chlamydomonas reinhardtii]
A8I6D1					0.283139	0.0483851		hypothetical protein CHLREDRAFT_113074 [Chlamydomonas reinhardtii]
A8I6P9	0.18197	0.0456126					K09481	SEC61-beta subunit of ER-translocon, partial [Chlamydomonas reinhardtii]
A8I6R4					0.322107	0.000860368	K01933	phosphoribosylformylglycinamidine cyclo-ligase [Chlamydomonas reinhardtii]
A8I6T5	0.356451	0.00211856					K08244	R1 protein, alpha-glucan water dikinase [Chlamydomonas reinhardtii]
A8I7N8					0.122462	4.59e-09	K00052	3-Isopropylmalate dehydrogenase, splicing variant a [Chlamydomonas reinhardtii]
A8I7P5	0.20893	5.22e-10			3.43558	1.28e-05	K03403	magnesium chelatase subunit H [Chlamydomonas reinhardtii]
A8I7T1	0.2208	4.78e-05			6.30957	0.00383284	K09487	heat shock protein 90B, partial [Chlamydomonas reinhardtii]
A8I7V2	2.18776	0.0158014						peroxiredoxin type II [Chlamydomonas reinhardtii]
A8I7W0	0.124738	7.38e-10						flagellar associated protein [Chlamydomonas reinhardtii]
A8I826					0.383707	0.00990468	K00872	homoserine kinase [Chlamydomonas reinhardtii]
A8I8A3	0.390841	0.00167361			3.40408	0.0142286	K19032	plastid-specific ribosomal protein 3 [Chlamydomonas reinhardtii]
A8I8K4	4.44631	0.00999043					K01092	predicted protein [Chlamydomonas reinhardtii]
A8I8N5					2.18776	0.0361569		predicted protein [Chlamydomonas reinhardtii]
A8I8N8	0.0413047	0.0456716					K06674	structural maintenance of chromosomes protein 2, partial [Chlamydomonas reinhardtii]
A8I8V5	0.151356	0.00334126					K01874	predicted protein, partial [Chlamydomonas reinhardtii]
A8I8Z4					0.175388	2.99e-05	K02863	plastid ribosomal protein L1 [Chlamydomonas reinhardtii]
A8I980	3.46737	0.00347388	2.51189	0.000121478	2.35505	0.00590568	K01698	delta-aminolevulinic acid dehydratase [Chlamydomonas reinhardtii]
A8I982	0.409261	0.00638744			4.32514	0.0407292	K02877	ribosomal protein L15, component of cytosolic 80S ribosome and 60S large subunit [Chlamydomonas reinhardtii]
A8I9D0	0.226986	0.0158696					K05917	sterol 14 desaturase [Chlamydomonas reinhardtii]
A8I9E8			0.420727	0.0312002				RecName: Full=Protein CFAP45 homolog; AltName: Full=Flagellum-associated protein 45
A8I9J4					0.121339	0.000669292	K17609	nucleoredoxin 2 [Chlamydomonas reinhardtii]
A8I9M5	0.17378	0.0435249	0.30761	0.0464222	10.8643	0.0485769	K13354	predicted protein [Chlamydomonas reinhardtii]
A8I9S9	0.401791	0.000615983						uroporphyrinogen decarboxylase [Chlamydomonas reinhardtii]
A8IA18	0.147231	3.74e-05					K02885	ribosomal protein L19, component of cytosolic 80S ribosome and 60S large subunit [Chlamydomonas reinhardtii]
A8IA26	2.80543	0.0183325					K14498	serine/threonine protein kinase 9 [Chlamydomonas reinhardtii]
A8IA39	0.291072	8.82e-07			7.72681	8.46e-09	K02355	chloroplast elongation factor G [Chlamydomonas reinhardtii]
A8IA42	0.172187	0.0262706					K01599	uroporphyrinogen decarboxylase [Chlamydomonas reinhardtii]
A8IA45					4.96592	0.000217766	K02147	vacuolar ATP synthase subunit B [Chlamydomonas reinhardtii]
A8IA77	2.75423	0.00158476					K01919	gamma-glutamylcysteine synthetase [Chlamydomonas reinhardtii]
A8IA86					0.293765	5.66e-05	K14563	nucleolar protein, component of C/D snoRNPs [Chlamydomonas reinhardtii]
A8IAK4					2.31206	0.00131338	K01889	predicted protein [Chlamydomonas reinhardtii]
A8IAL8	0.122462	0.0229981						mitochondrial F1F0 ATP synthase associated 13.3 kDa protein [Chlamydomonas reinhardtii]
A8IAN1	0.401791	9.18e-05	0.469894	0.000903637	0.148594	1.73e-09	K00615	unnamed protein product [Chlamydomonas reinhardtii]
A8IAT4	0.337287	8.11e-05	0.469894	0.0353448	0.239883	5.49e-05	K00053	acetohydroxy acid isomeroreductase [Chlamydomonas reinhardtii]
A8IAY6					8.79023	2.51e-07	K00297	5,10-methylenetetrahydrofolate reductase [Chlamydomonas reinhardtii]
A8IB25	0.444631	0.00045786			5.49541	0.0492356	K02998	RecName: Full=40S ribosomal protein SA
A8IBF4					0.178649	0.000381319		predicted protein [Chlamydomonas reinhardtii]
A8IBF6					0.280543	0.00334718		predicted protein [Chlamydomonas reinhardtii]
A8IBG7	0.356451	0.0258595						predicted protein [Chlamydomonas reinhardtii]
A8IBN3					2.85759	0.00209791	K01881	predicted protein [Chlamydomonas reinhardtii]
A8IBU6					0.387258	0.0271451	K12741	nuclear ribonucleoprotein [Chlamydomonas reinhardtii]
A8IBY2					0.144544	5.16e-07	K11594	predicted protein, partial [Chlamydomonas reinhardtii]
A8ICE4					0.331131	0.00551254		plastid ribosomal protein L11 [Chlamydomonas reinhardtii]
A8ICG9					0.293765	0.000890295	K00026	malate dehydrogenase [Chlamydomonas reinhardtii]
A8ICN7	0.272898	0.0372074			8.16582	2.83e-05	K01868	predicted protein [Chlamydomonas reinhardtii]
A8ICT1	0.144544	0.00112592			3.37287	0.0122908	K02908	ribosomal protein L30, component of cytosolic 80S ribosome and 60S large subunit [Chlamydomonas reinhardtii]
A8IDD8					0.231206	0.0327173	K02219	cyclin dependent kinase regulatory subunit [Chlamydomonas reinhardtii]
A8IDE6	0.331131	0.0015797					K01858	myo-inositol-1-phosphate synthase [Chlamydomonas reinhardtii]
A8IDN1					0.457088	0.0164707	K04078	chaperonin 10 [Chlamydomonas reinhardtii]
A8IDP6					0.260615	0.027386	K02183	calmodulin, partial [Chlamydomonas reinhardtii]
A8IDT8					0.337287	0.00214707	K13207	RNA-binding protein C3, CELF family [Chlamydomonas reinhardtii]
A8IE04					2.37684	0.047555		hypothetical protein CHLREDRAFT_143867 [Chlamydomonas reinhardtii]
A8IE23					5.19996	4.37e-05	K01810	phosphoglucose isomerase [Chlamydomonas reinhardtii]
A8IE32	0.356451	0.00495595						75 kDa chloroplast membrane translocon [Chlamydomonas reinhardtii]
A8IED9	0.30761	0.00369628					K11131	centromere/microtubule binding protein [Chlamydomonas reinhardtii]
A8IEW6					0.239883	0.00234556	K08678	UDP-D-glucuronic acid decarboxylase [Chlamydomonas reinhardtii]
A8IF08					4.16869	0.0184792	K09500	T-complex protein, theta subunit [Chlamydomonas reinhardtii]
A8IF89			8.09096	0.037497				predicted protein, partial [Chlamydomonas reinhardtii]
A8IFK0	0.394457	0.00500661					K01535	plasma membrane hydrogen ATPase [Chlamydomonas reinhardtii]
A8IFN3					0.37325	0.0313124		predicted protein [Chlamydomonas reinhardtii]
A8IGB6	0.0349945	0.0371395						hypothetical protein CHLREDRAFT_188430 [Chlamydomonas reinhardtii]
A8IGD3					0.133045	0.0477294	K13179	DEAD/DEAH box helicase-related protein [Chlamydomonas reinhardtii]
A8IGE2					0.192309	0.00310096	K03787	hypothetical protein CHLREDRAFT_144281, partial [Chlamydomonas reinhardtii]
A8IGF0					0.436516	0.0131275	K00891	shikimate kinase [Chlamydomonas reinhardtii]
A8IGN6	4.05509	0.0377571						hypothetical protein CHLREDRAFT_188454 [Chlamydomonas reinhardtii]
A8IGY1	0.083946	5.09e-05			4.05509	0.00129008	K02953	ribosomal protein S13, component of cytosolic 80S ribosome and 40S small subunit [Chlamydomonas reinhardtii]
A8IH03					0.328095	0.0133129	K00831	phosphoserine aminotransferase [Chlamydomonas reinhardtii]
A8IH07					6.60693	0.00369744		inactive subunit of chloroplast ClpP complex [Chlamydomonas reinhardtii]
A8IHB3					3.16228	0.000114216	K03062	unnamed protein product [Chlamydomonas reinhardtii]
A8IHF4			0.474242	0.00365674			K13412	calcium-dependent protein kinase [Chlamydomonas reinhardtii]
A8IHX1	0.409261	0.00723218			2.75423	0.0157792	K00700	starch branching enzyme [Chlamydomonas reinhardtii]
A8IID0	0.165959	2.27e-05			2.22844	0.00330684	K14565	nucleolar protein, component of C/D snoRNPs [Chlamydomonas reinhardtii]
A8IIK4					0.465586	0.0130604		chloroplast stem-loop-binding protein [Chlamydomonas reinhardtii]
A8IIK8					2.67917	0.000132331	K09486	ER-located HSP110/SSE-like protein [Chlamydomonas reinhardtii]
A8IIL1	0.237684	0.00540435					K17086	EMP/nonaspanin domain family protein [Chlamydomonas reinhardtii]
A8IIM2	0.390841	0.0449529						hypothetical protein CHLREDRAFT_114371 [Chlamydomonas reinhardtii]
A8IIP9	0.319154	0.000675648			3.83707	0.0290864	K09493	T-complex protein 1, alpha subunit [Chlamydomonas reinhardtii]
A8IJ34					0.253513	0.0261793	K08242	sterol-C24-methyltransferase [Chlamydomonas reinhardtii]
A8IJJ8					0.267917	0.00280546	K11808	phosphoribosylaminoimidazole carboxylase, eukaryotic-type [Chlamydomonas reinhardtii]
A8IJY7					0.428549	0.0165941	K04078	chaperonin 23 [Chlamydomonas reinhardtii]
A8IK91			0.452898	0.0202512	0.343558	0.00215015		translocon component Tic40-related protein [Chlamydomonas reinhardtii]
A8IK94	0.110662	0.0195745						predicted protein [Chlamydomonas reinhardtii]
A8IKI9					0.285759	0.00060731	K01412	mitochondrial processing peptidase alpha subunit [Chlamydomonas reinhardtii]
A8IKK2	0.178649	0.0281997						predicted protein [Chlamydomonas reinhardtii]
A8IKQ0	0.349945	0.0250607			14.8594	6.28e-06	K03841	fructose-1,6-bisphosphatase [Chlamydomonas reinhardtii]
A8IKT9	0.1	0.0221799					K17710	predicted mitochondrial protein, partial [Chlamydomonas reinhardtii]
A8IKW6	0.380189	0.00861377					K01783	ribulose phosphate-3-epimerase, chloroplast precursor [Chlamydomonas reinhardtii]
A8IKZ2	0.0847227	0.000410784					K02883	ribosomal protein L18, component of cytosolic 80S ribosome and 60S large subunit [Chlamydomonas reinhardtii]
A8IL08					2.55859	0.025505	K03798	membrane AAA-metalloprotease [Chlamydomonas reinhardtii]
A8IL29	0.334195	0.00302687					K07937	small ARF-related GTPase [Chlamydomonas reinhardtii]
A8ILG8					7.04693	0.00144659	K02910	ribosomal protein L31 [Chlamydomonas reinhardtii]
A8ILJ9					2.208	0.0470439	K00611	ornithine carbamoyltransferase [Chlamydomonas reinhardtii]
A8ILL5	0.280543	0.0079252					K03237	eukaryotic initiation factor, partial [Chlamydomonas reinhardtii]
A8ILP2					0.201372	0.00839195		predicted protein [Chlamydomonas reinhardtii]
A8ILT1					99.0832	0.0161942	K10686	ubiquitin activating enzyme E1, partial [Chlamydomonas reinhardtii]
A8IM71	0.390841	0.00699168					K17267	gamma-cop [Chlamydomonas reinhardtii]
A8IMP6	0.15417	3.12e-09			12.3595	8.61e-08	K02987	ribosomal protein S4, component of cytosolic 80S ribosome and 40S small subunit [Chlamydomonas reinhardtii]
A8INS3					0.277971	0.00951803		hypothetical protein CHLREDRAFT_115042, partial [Chlamydomonas reinhardtii]
A8INX1					3.19154	0.0157238	K01358	inactive subunit of chloroplast ClpP complex [Chlamydomonas reinhardtii]
A8IP17	0.465586	1.84e-05					K03257	eukaryotic initiation factor 4A-like protein [Chlamydomonas reinhardtii]
A8IPE8	0.366438	0.0135333					K04567	tRNA synthetase, class II, partial [Chlamydomonas reinhardtii]
A8IPI7	2.70396	0.00584725					K15893	hydroxypyruvate reductase [Chlamydomonas reinhardtii]
A8IPQ9	0.469894	0.0122296					K13412	calcium-dependent protein kinase 1 [Chlamydomonas reinhardtii]
A8IPS8			0.346737	0.0152553	0.164437	0.000908743	K00759	hypothetical protein CHLREDRAFT_145209 [Chlamydomonas reinhardtii]
A8IQA5					0.461318	0.0111322		predicted protein [Chlamydomonas reinhardtii]
A8IQB8					0.0954993	0.00565498	K03921	plastid acyl-ACP desaturase [Chlamydomonas reinhardtii]
A8IQC1	0.16293	0.00119756			7.37904	0.0148465	K02901	ribosomal protein L27, component of cytosolic 80S ribosome and 60S large subunit [Chlamydomonas reinhardtii]
A8IQC5					0.328095	0.00631562	K09503	DnaJ-like protein [Chlamydomonas reinhardtii]
A8IQE3	0.272898	0.00379377					K02875	ribosomal protein L14, component of cytosolic 80S ribosome and 60S large subunit [Chlamydomonas reinhardtii]
A8IQL7			0.349945	0.0448187			K01100	sugar 1,6-bisphosphatase [Chlamydomonas reinhardtii]
A8IQU9					2.51189	0.0119091	K01354	oligopeptidase, partial [Chlamydomonas reinhardtii]
A8IQV5	0.244343	0.0027217					K15029	predicted protein [Chlamydomonas reinhardtii]
A8IR01	2.14783	0.0373283						predicted protein [Chlamydomonas reinhardtii]
A8IR98					0.210863	0.0170337		hypothetical protein CHLREDRAFT_145156 [Chlamydomonas reinhardtii]
A8IRK2	0.152757	0.019464					K13024	acid phosphatase, partial [Chlamydomonas reinhardtii]
A8IRL5					4.32514	0.00957183		hypothetical protein CHLREDRAFT_156884 [Chlamydomonas reinhardtii]
A8IRQ1					0.275423	0.00863584	K01807	unnamed protein product [Chlamydomonas reinhardtii]
A8IRU6	2.10863	0.00390866						peptidyl-prolyl cis-trans isomerase, cyclophilin-type [Chlamydomonas reinhardtii]
A8IRV6	0.214783	1.2e-11			11.5878	3.74e-08	K03253	eukaryotic initiation factor [Chlamydomonas reinhardtii]
A8IS22					3.90841	0.0360914	K02976	ribosomal protein S26, component of cytosolic 80S ribosome and 40S small subunit, partial [Chlamydomonas reinhardtii]
A8IS59	4.7863	0.021695					K00975	ADP-glucose pyrophosphorylase large subunit, partial [Chlamydomonas reinhardtii]
A8ISB0					0.474242	0.00033701	K01738	unnamed protein product [Chlamydomonas reinhardtii]
A8ISG3					0.349945	0.0355781		hypothetical protein CHLREDRAFT_145636, partial [Chlamydomonas reinhardtii]
A8ISN1					0.207014	0.0139293		flagellar associated protein [Chlamydomonas reinhardtii]
A8ISV4					0.420727	0.0450981		hypothetical protein CHLREDRAFT_157007 [Chlamydomonas reinhardtii]
A8ISV8			0.0110662	0.0478349				hypothetical protein CHLREDRAFT_189410 [Chlamydomonas reinhardtii]
A8ISZ1					2.83139	0.00011979	K03235	elongation factor EF-3 [Chlamydomonas reinhardtii]
A8IT25	0.457088	0.0300715			3.49945	0.000872031	K12614	cytoplasmic DExD/H-box RNA helicase [Chlamydomonas reinhardtii]
A8ITF8			0.0107647	0.0162807				flagellar associated protein, partial [Chlamydomonas reinhardtii]
A8ITH8	0.346737	0.0024715					K04077	chaperonin 60B2 [Chlamydomonas reinhardtii]
A8ITK6					10.3753	2.43e-05		predicted protein [Chlamydomonas reinhardtii]
A8ITL0					4.96592	3.05e-06		mitochondrial F1F0 ATP synthase associated 60.6 kDa protein [Chlamydomonas reinhardtii]
A8ITM2			8.62979	0.0398127				predicted protein, partial [Chlamydomonas reinhardtii]
A8ITS8					2.07014	0.00274083	K00658	dihydrolipoamide succinyltransferase, oxoglutarate dehydrogenase E2 component [Chlamydomonas reinhardtii]
A8ITT0	0.197697	0.00814152						predicted protein [Chlamydomonas reinhardtii]
A8ITU6					0.356451	0.00112891	K00058	predicted protein [Chlamydomonas reinhardtii]
A8ITX0	0.277971	0.000468518	0.457088	0.00964909			K04035	copper response target 1 protein [Chlamydomonas reinhardtii]
A8IU42					0.363078	0.0326785		predicted protein [Chlamydomonas reinhardtii]
A8IU92					18.8799	0.000767802		RecName: Full=Cilia- and flagella-associated protein 20; AltName: Full=Basal body up-regulated protein 22; Short=Bug22p; AltName: Full=Flagellar-associated prot
A8IUB0	0.239883	0.0474467						predicted protein, partial [Chlamydomonas reinhardtii]
A8IUC1			0.383707	0.0341237				predicted protein, partial [Chlamydomonas reinhardtii]
A8IUC3					0.319154	0.0458846		plastid ribosomal protein L32 [Chlamydomonas reinhardtii]
A8IUG8	3.22107	0.0150179						plastidic thioredoxin-like protein [Chlamydomonas reinhardtii]
A8IUI1			3.90841	0.017768	2.75423	0.029609		predicted protein [Chlamydomonas reinhardtii]
A8IUL5	0.253513	0.000315888			3.90841	0.00832702		importin beta [Chlamydomonas reinhardtii]
A8IUN8					3.87258	0.0374534	K03035	predicted protein [Chlamydomonas reinhardtii]
A8IUR4					10.8643	0.0052621	K14648	predicted protein [Chlamydomonas reinhardtii]
A8IUU2	2.24905	0.0115044						predicted protein, partial [Chlamydomonas reinhardtii]
A8IUU3					0.197697	2.78e-05	K00616	transaldolase [Chlamydomonas reinhardtii]
A8IUV7	0.270396	0.000103805			0.363078	0.00343072	K02873	ribosomal protein L13, component of cytosolic 80S ribosome and 60S large subunit [Chlamydomonas reinhardtii]
A8IUW1			0.0679204	0.0134572			K00029	NADP malic enzyme [Chlamydomonas reinhardtii]
A8IUW2	2.14783	0.0359795					K00029	NADP malic enzyme [Chlamydomonas reinhardtii]
A8IUY7	0.0398107	0.00843447			3.13329	0.0006435		predicted protein [Chlamydomonas reinhardtii]
A8IV98	0.390841	0.00383924			0.359749	0.000984342	K14811	unnamed protein product [Chlamydomonas reinhardtii]
A8IVB2			0.0390841	0.0168458				predicted protein [Chlamydomonas reinhardtii]
A8IVD0	2.14783	0.0382097					K05019	predicted protein, partial [Chlamydomonas reinhardtii]
A8IVE2	0.0937562	1.5e-06					K02937	ribosomal protein L7, component of cytosolic 80S ribosome and 60S large subunit [Chlamydomonas reinhardtii]
A8IVG0					4.61318	2.38e-08	K00164	2-oxoglutarate dehydrogenase, E1 subunit [Chlamydomonas reinhardtii]
A8IVK1	0.194089	6.51e-06					K02938	ribosomal protein L8, component of cytosolic 80S ribosome and 60S large subunit [Chlamydomonas reinhardtii]
A8IVP7			0.255859	0.0242337	0.432514	0.0490534		predicted protein [Chlamydomonas reinhardtii]
A8IVR6	0.461318	0.0181895					K00873	pyruvate kinase [Chlamydomonas reinhardtii]
A8IVS6	0.283139	0.0290043	0.401791	0.0372949			K14538	predicted protein, partial [Chlamydomonas reinhardtii]
A8IVU0	0.100925	8.98e-09					K02872	ribosomal protein L13a, component of cytosolic 80S ribosome and 60S large subunit [Chlamydomonas reinhardtii]
A8IVV4	0.235505	0.000316699						predicted protein [Chlamydomonas reinhardtii]
A8IVZ3			0.328095	0.0148392				predicted protein [Chlamydomonas reinhardtii]
A8IVZ9	0.356451	0.00333347			0.322107	1.92e-05	K01915	glutamine synthetase [Chlamydomonas reinhardtii]
A8IW16					14.5881	0.031558		inositol polyphosphate phosphatase [Chlamydomonas reinhardtii]
A8IW20	0.21677	7.76e-06	0.487529	0.00651846			K03260	eukaryotic initiation factor [Chlamydomonas reinhardtii]
A8IW34					0.474242	0.017934	K01939	RecName: Full=Adenylosuccinate synthetase, chloroplastic; Short=AMPSase; Short=AdSS; AltName: Full=IMP--aspartate ligase; Flags: Precursor
A8IW43	0.376704	0.0376599					K03347	cullin [Chlamydomonas reinhardtii]
A8IW49					4.7863	0.0364342	K01006	pyruvate phosphate dikinase [Chlamydomonas reinhardtii]
A8IWJ5					4.96592	0.027418	K01893	predicted protein [Chlamydomonas reinhardtii]
A8IWL3	0.469894	0.0177631			5.44503	0.00219203		predicted protein [Chlamydomonas reinhardtii]
A8IWL4					0.296483	0.00162044	K03246	eukaryotic initiation factor [Chlamydomonas reinhardtii]
A8IWV9					3.83707	0.00170442		predicted protein, partial [Chlamydomonas reinhardtii]
A8IX35	2.91072	0.00350034	2.35505	0.0463097	6.60693	3.66e-10	K00083	predicted protein [Chlamydomonas reinhardtii]
A8IXE0					7.17794	6.91e-09	K01251	S-Adenosyl homocysteine hydrolase [Chlamydomonas reinhardtii]
A8IXH4	2.99226	0.039761						EF-Hand domain-containing thioredoxin [Chlamydomonas reinhardtii]
A8IXQ5					0.409261	0.00240989		predicted protein [Chlamydomonas reinhardtii]
A8IXR5					0.296483	0.0072063	K03259	eukaryotic initiation factor [Chlamydomonas reinhardtii]
A8IXZ0	0.102802	2.09e-08					K07375	beta-2 tubulin [Chlamydomonas reinhardtii]
A8IXZ2	3.19154	0.0213957						predicted protein [Chlamydomonas reinhardtii]
A8IY20					2.60615	0.0322343	K00121	formaldehyde dehydrogenase [Chlamydomonas reinhardtii]
A8IYF7					0.260615	0.0276972	K12837	U2 snRNP auxiliary factor, large subunit [Chlamydomonas reinhardtii]
A8IYG2					0.192309	0.0340495		predicted protein [Chlamydomonas reinhardtii]
A8IYK1	0.239883	0.000103282			7.31139	3.35e-10	K00688	starch phosphorylase [Chlamydomonas reinhardtii]
A8IYP4					0.251189	0.039849	K00855	phosphoribulokinase precursor [Chlamydomonas reinhardtii]
A8IYP5			2.60615	0.0485569			K03671	thioredoxin h2 [Chlamydomonas reinhardtii]
A8IYS1					0.224905	0.000793549	K02939	plastid ribosomal protein L9 [Chlamydomonas reinhardtii]
A8IYS5	2.53513	0.00171411	2.93765	0.000338887	2.42103	0.027757	K16944	septin-like protein [Chlamydomonas reinhardtii]
A8IZ36	0.474242	0.0484937			0.164437	0.0150881	K02975	ribosomal protein S25, component of cytosolic 80S ribosome and 40S small subunit [Chlamydomonas reinhardtii]
A8IZ49					0.229087	0.0293631		predicted protein, partial [Chlamydomonas reinhardtii]
A8IZ72	0.461318	0.0381476					K13832	dehydroquinate dehydratase [Chlamydomonas reinhardtii]
A8IZ93	0.139316	0.0402899					K00948	ribose-phosphate pyrophosphokinase [Chlamydomonas reinhardtii]
A8IZB9	0.0724436	0.0191816					K11642	SWI/SNF chromatin remodeling complex component, partial [Chlamydomonas reinhardtii]
A8IZK3	0.432514	0.0353857					K02866	ribosomal protein L10, component of cytosolic 80S ribosome and 60S large subunit [Chlamydomonas reinhardtii]
A8IZL5			2.46604	0.00495954				phosphoinositide phosphatase, partial [Chlamydomonas reinhardtii]
A8IZL7	0.0751623	0.00223671					K01537	calmodulin binding calcium-transporting ATPase [Chlamydomonas reinhardtii]
A8IZU0	2.29087	0.00010493	2.05116	4.93e-05			K04043	heat shock protein 70C [Chlamydomonas reinhardtii]
A8IZU4					0.383707	0.0352486		predicted protein [Chlamydomonas reinhardtii]
A8IZV9					0.0698232	0.003989		flagellar associated protein, partial [Chlamydomonas reinhardtii]
A8IZW6					0.30761	0.000723391		ribose-phosphate pyrophosphokinase [Chlamydomonas reinhardtii]
A8IZY9					0.130617	0.02974		cell wall protein pherophorin-C15 [Chlamydomonas reinhardtii]
A8IZZ4					0.224905	0.00193435	K12158	bi-ubiquitin [Chlamydomonas reinhardtii]
A8IZZ9					2.24905	0.0146599		phosphate acetyltransferase [Chlamydomonas reinhardtii]
A8J000	2.58226	0.034777	2.22844	0.04055				acetate kinase [Chlamydomonas reinhardtii]
A8J0A0					0.0794328	0.0050767	K18635	predicted protein [Chlamydomonas reinhardtii]
A8J0B0					10.3753	0.00821226	K01507	inorganic pyrophosphatase [Chlamydomonas reinhardtii]
A8J0E4					0.331131	0.00132764	K02716	oxygen-evolving enhancer protein 1 of photosystem II [Chlamydomonas reinhardtii]
A8J0I0					7.37904	1.58e-07	K02930	ribosomal protein L4, component of cytosolic 80S ribosome and 60S large subunit [Chlamydomonas reinhardtii]
A8J0N6					4.28549	0.0385367		flagellar associated protein [Chlamydomonas reinhardtii]
A8J0N7					0.331131	3.39e-06	K01610	phosphoenolpyruvate carboxykinase, splice variant [Chlamydomonas reinhardtii]
A8J0R2					0.310456	0.00206154	K00630	glycerol-3-phosphate acyltransferase [Chlamydomonas reinhardtii]
A8J0R4					0.0544503	0.00537013	K02943	acidic ribosomal protein P2 [Chlamydomonas reinhardtii]
A8J0R6	0.334195	0.00179975			4.74242	0.00209811	K01872	predicted protein, partial [Chlamydomonas reinhardtii]
A8J0R7					7.17794	0.0149693	K00030	isocitrate dehydrogenase, NAD-dependent [Chlamydomonas reinhardtii]
A8J0W9	2.88403	0.00120183	2.29087	0.0134566			K00025	NAD-dependent malate dehydrogenase [Chlamydomonas reinhardtii]
A8J129					2.26986	0.000376958	K14454	aspartate aminotransferase [Chlamydomonas reinhardtii]
A8J146					2.07014	0.00521604	K17255	rab GDP dissociation inhibitor protein [Chlamydomonas reinhardtii]
A8J168					2.208	0.0341848	K01889	predicted protein [Chlamydomonas reinhardtii]
A8J194	0.134276	0.0136148						flagellar associated protein [Chlamydomonas reinhardtii]
A8J1A3	0.149968	0.000164459					K02896	ribosomal protein L24, component of cytosolic 80S ribosome and 60S large subunit [Chlamydomonas reinhardtii]
A8J1C1					3.31131	2.1e-05	K03178	ubiquitin-activating enzyme E1 [Chlamydomonas reinhardtii]
A8J1G8	0.325087	0.000405741					K02991	ribosomal protein S6, component of cytosolic 80S ribosome and 40S small subunit [Chlamydomonas reinhardtii]
A8J1K0	0.253513	0.038939					K02154	vacuolar proton translocating ATPase subunit A [Chlamydomonas reinhardtii]
A8J1S7	0.457088	0.0496469			7.24436	0.00194148	K12524	bifunctional aspartate kinase/homoserine dehydrogenase [Chlamydomonas reinhardtii]
A8J1T4	2.1677	0.000144007					K00382	dihydrolipoyl dehydrogenase [Chlamydomonas reinhardtii]
A8J1U1	0.139316	1.2e-10			7.24436	2.1e-05	K04079	heat shock protein 90A [Chlamydomonas reinhardtii]
A8J1X8	0.20893	2.55e-05			10.9648	0.00293735	K01876	aspartyl-tRNA synthetase [Chlamydomonas reinhardtii]
A8J214	0.331131	0.0115332			2.63027	0.0319714	K00873	pyruvate kinase [Chlamydomonas reinhardtii]
A8J239	0.319154	0.043052					K02893	ribosomal protein L23a, component of cytosolic 80S ribosome and 60S large subunit [Chlamydomonas reinhardtii]
A8J275			0.322107	0.0289354			K11600	3'-5' exoribonuclease PH component of the exosome [Chlamydomonas reinhardtii]
A8J282	2.10863	0.00110446					K01802	peptidyl-prolyl cis-trans isomerase, cyclophilin-type [Chlamydomonas reinhardtii]
A8J2E5					3.25087	0.0460849		predicted protein [Chlamydomonas reinhardtii]
A8J2G4	0.212814	0.0224319					K02912	ribosomal protein L32, component of cytosolic 80S ribosome and 60S large subunit [Chlamydomonas reinhardtii]
A8J2L0					0.474242	0.0130217		predicted protein [Chlamydomonas reinhardtii]
A8J2S0			0.291072	0.0434899	0.42462	0.0112085	K01647	citrate synthase [Chlamydomonas reinhardtii]
A8J2W2	0.325087	0.0120633					K14290	exportin [Chlamydomonas reinhardtii]
A8J2X6					0.30761	0.00047781	K00145	N-acetyl-gamma-glutamyl-phosphate reductase [Chlamydomonas reinhardtii]
A8J2X8			0.288403	0.0296434				hypothetical protein CHLREDRAFT_205992 [Chlamydomonas reinhardtii]
A8J2Z6					0.380189	0.00014416	K01736	chorismate synthase [Chlamydomonas reinhardtii]
A8J311					0.255859	0.0144563		hypothetical protein CHLREDRAFT_184617 [Chlamydomonas reinhardtii]
A8J345	0.316228	0.000697459					K00873	pyruvate kinase [Chlamydomonas reinhardtii]
A8J352			2.1677	0.0119542				hypothetical protein CHLREDRAFT_119219, partial [Chlamydomonas reinhardtii]
A8J355	0.353183	0.0261192					K01739	cystathionine gamma-synthase [Chlamydomonas reinhardtii]
A8J365	0.474242	0.0222802					K13412	hypothetical protein CHLREDRAFT_149911 [Chlamydomonas reinhardtii]
A8J387	0.253513	1.17e-06			3.80189	0.0126001	K01887	hypothetical protein CHLREDRAFT_119290 [Chlamydomonas reinhardtii]
A8J3A4	0.144544	0.00131466					K03028	26S proteasome regulatory subunit [Chlamydomonas reinhardtii]
A8J3A8			3.25087	0.0453586			K12160	small ubiquitin-like modifier 1 [Chlamydomonas reinhardtii]
A8J3B2	3.19154	0.0274825					K06911	hypothetical protein CHLREDRAFT_149072 [Chlamydomonas reinhardtii]
A8J3D3	0.242103	0.00106405			2.80543	0.0276883	K00817	histidinol phosphate aminotransferase [Chlamydomonas reinhardtii]
A8J3F8	0.277971	0.0403428					K14944	hypothetical protein CHLREDRAFT_191517 [Chlamydomonas reinhardtii]
A8J3J0					0.187068	0.00122325		flagellar associated protein [Chlamydomonas reinhardtii]
A8J3L9	2.208	9.78e-05					K00140	methylmalonate semi-aldehyde dehydrogenase [Chlamydomonas reinhardtii]
A8J3N3			0.440555	0.0165705			K12811	hypothetical protein CHLREDRAFT_118630, partial [Chlamydomonas reinhardtii]
A8J3P5	0.469894	0.00414499			6.91831	0.000822026	K09489	heat shock protein 70E [Chlamydomonas reinhardtii]
A8J3U5			5.39511	0.0450281				hypothetical protein CHLREDRAFT_191592 [Chlamydomonas reinhardtii]
A8J3V8					6.91831	0.0414107		hypothetical protein CHLREDRAFT_174615 [Chlamydomonas reinhardtii]
A8J3Y6	0.325087	0.000592858					K01952	AIR synthase-related protein [Chlamydomonas reinhardtii]
A8J3Z3			0.457088	0.0112036			K02909	plastid ribosomal protein L31 [Chlamydomonas reinhardtii]
A8J409	2.72898	0.00108667					K10839	hypothetical protein CHLREDRAFT_80907 [Chlamydomonas reinhardtii]
A8J434			0.20893	0.0430502			K01738	unnamed protein product [Chlamydomonas reinhardtii]
A8J496			2.22844	0.00541209				hypothetical protein CHLREDRAFT_175534 [Chlamydomonas reinhardtii]
A8J4D6	0.0937562	0.0337337					K12185	subunit of the ESCRT-I complex [Chlamydomonas reinhardtii]
A8J4Q3	0.178649	0.00115846					K02947	ribosomal protein S10, component of cytosolic 80S ribosome and 40S small subunit [Chlamydomonas reinhardtii]
A8J4Q7	0.121339	0.0180543						rieske [2Fe-2S] protein [Chlamydomonas reinhardtii]
A8J4R9					0.383707	0.0179027	K00600	unnamed protein product [Chlamydomonas reinhardtii]
A8J4S1	2.99226	0.000188761					K02694	photosystem I subunit F precursor [Chlamydomonas reinhardtii]
A8J4W0					2.33346	0.0413087		hypothetical protein CHLREDRAFT_150040 [Chlamydomonas reinhardtii]
A8J4W8					4.36516	0.00572448	K04499	hypothetical protein CHLREDRAFT_192123 [Chlamydomonas reinhardtii]
A8J4Z5					3.22107	0.000525641		hypothetical protein CHLREDRAFT_150073 [Chlamydomonas reinhardtii]
A8J500	0.136773	7.5e-06					K16865	hypothetical protein CHLREDRAFT_192147 [Chlamydomonas reinhardtii]
A8J503	0.376704	0.0232317			0.242103	0.000379372	K02933	plastid ribosomal protein L6 [Chlamydomonas reinhardtii]
A8J513					14.5881	0.00614568	K11279	nucleosome assembly protein [Chlamydomonas reinhardtii]
A8J524					2.35505	0.0147517	K09494	T-complex protein 1, beta subunit [Chlamydomonas reinhardtii]
A8J537					0.436516	0.00291307	K03781	catalase/peroxidase [Chlamydomonas reinhardtii]
A8J567	0.109648	1.26e-07			3.19154	0.000965987	K02936	ribosomal protein L7a, component of cytosolic 80S ribosome and 60S large subunit [Chlamydomonas reinhardtii]
A8J597	0.487529	0.0455117			0.293765	0.00835109	K02870	ribosomal protein L12, component of cytosolic 80S ribosome and 60S large subunit [Chlamydomonas reinhardtii]
A8J5B8	0.201372	1.45e-09			13.3045	1.01e-06		hypothetical protein CHLREDRAFT_184895 [Chlamydomonas reinhardtii]
A8J5F7					12.2462	1.9e-11	K00033	6-phosphogluconate dehydrogenase, decarboxylating [Chlamydomonas reinhardtii]
A8J5K4	0.121339	0.00172664					K14564	nucleolar protein, component of C/D snoRNPs [Chlamydomonas reinhardtii]
A8J5T5					3.7325	0.00011722	K14005	COP-II coat subunit [Chlamydomonas reinhardtii]
A8J5U1					2.58226	0.03654	K01867	hypothetical protein CHLREDRAFT_192647 [Chlamydomonas reinhardtii]
A8J5Y7					0.265461	0.00796746	K02990	plastid ribosomal protein S6 [Chlamydomonas reinhardtii]
A8J5Z0					0.172187	2.09e-05	K02941	acidic ribosomal protein P0 [Chlamydomonas reinhardtii]
A8J618	0.0887156	0.0400097						hypothetical protein CHLREDRAFT_192674 [Chlamydomonas reinhardtii]
A8J635					0.246604	0.0372389		hypothetical protein CHLREDRAFT_150826 [Chlamydomonas reinhardtii]
A8J682	0.383707	0.0037559					K03070	chloroplast-associated SecA protein [Chlamydomonas reinhardtii]
A8J6C3	0.369828	0.0211418					K15535	phosphoglucan water dikinase [Chlamydomonas reinhardtii]
A8J6F1	0.30479	0.0125873						flagellar associated protein, qilin-like protein [Chlamydomonas reinhardtii]
A8J6H7					0.299226	1.19e-06		hypothetical protein CHLREDRAFT_192448 [Chlamydomonas reinhardtii]
A8J6J6			0.337287	0.0350019	0.183654	7.29e-05	K07513	acetyl-CoA acyltransferase [Chlamydomonas reinhardtii]
A8J6K7	0.190546	0.00369102					K11090	RNA binding protein [Chlamydomonas reinhardtii]
A8J6P8	3.40408	0.0483611					K07556	assembly factor 2 for F1 mitochondrial ATP synthase, splice variant a [Chlamydomonas reinhardtii]
A8J6Q7	0.16293	8.55e-09			7.24436	0.000278823	K01626	3-deoxy-D-arabino-heptulosonate 7-phosphate synthetase [Chlamydomonas reinhardtii]
A8J6S5					0.428549	0.0323126		hypothetical protein CHLREDRAFT_119793, partial [Chlamydomonas reinhardtii]
A8J6S7	0.251189	0.0125947					K03032	26S proteasome regulatory subunit [Chlamydomonas reinhardtii]
A8J6V9					0.237684	0.0132288		hypothetical protein CHLREDRAFT_119900, partial [Chlamydomonas reinhardtii]
A8J6Y3	2.70396	0.00949936	2.91072	0.000813564	2.03236	0.0348053		hypothetical protein CHLREDRAFT_185022 [Chlamydomonas reinhardtii]
A8J6Y8					0.246604	4.38e-06	K02641	ferredoxin-nadp reductase [Chlamydomonas reinhardtii]
A8J709	0.207014	0.0387993					K03456	protein phosphatase 2A regulatory subunit [Chlamydomonas reinhardtii]
A8J725					0.353183	0.00909646		hypothetical protein CHLREDRAFT_176621 [Chlamydomonas reinhardtii]
A8J731	0.483059	0.0307586					K12178	hypothetical protein CHLREDRAFT_176627 [Chlamydomonas reinhardtii]
A8J746					0.233346	0.031778	K09569	peptidyl-prolyl cis-trans isomerase, FKBP-type [Chlamydomonas reinhardtii]
A8J768	0.394457	0.0221784			0.275423	0.0138511	K02955	ribosomal protein S14 [Chlamydomonas reinhardtii]
A8J785	0.299226	0.0292895			0.139316	0.00348776	K02109	RecName: Full=ATP synthase subunit b', chloroplastic; AltName: Full=ATP synthase F(0) sector subunit b'; AltName: Full=ATPase subunit II; Flags: Precursor
A8J7C8	0.444631	0.000115062					K04567	lysyl-trna synthetase, LysRS [Chlamydomonas reinhardtii]
A8J7F5					0.0758578	0.0371757	K12833	predicted protein [Chlamydomonas reinhardtii]
A8J7F6					0.248886	0.000817617	K00627	dihydrolipoamide acetyltransferase [Chlamydomonas reinhardtii]
A8J7F8	6.85488	0.0447172					K01070	esterase [Chlamydomonas reinhardtii]
A8J7H0			0.131826	0.0330901			K12842	predicted protein [Chlamydomonas reinhardtii]
A8J7J2	0.229087	0.000199531					K09497	T-complex protein, epsilon subunit [Chlamydomonas reinhardtii]
A8J7J5			0.246604	0.0241521			K02838	predicted protein, partial [Chlamydomonas reinhardtii]
A8J7M1			0.136773	0.0353928				predicted protein, partial [Chlamydomonas reinhardtii]
A8J7T3					0.42462	0.0218476		flagellar associated protein [Chlamydomonas reinhardtii]
A8J7T7	6.0256	0.00249924			2.44343	0.0200989	K16292	cysteine endopeptidase [Chlamydomonas reinhardtii]
A8J7X9	2.35505	0.000104905					K00428	cytochrome c peroxidase [Chlamydomonas reinhardtii]
A8J841	0.291072	3.32e-05	0.47863	0.0284349			K03147	hydroxymethylpyrimidine phosphate synthase [Chlamydomonas reinhardtii]
A8J843					0.487529	0.0395397		NADH:ubiquinone oxidoreductase 17 kDa subunit [Chlamydomonas reinhardtii]
A8J8G6	3.46737	0.0382456					K00215	dihydrodipicolinate reductase [Chlamydomonas reinhardtii]
A8J8I6	0.420727	0.00340195						VID72-domain protein [Chlamydomonas reinhardtii]
A8J8M5	0.246604	0.000259949					K02988	plastid ribosomal protein S5 [Chlamydomonas reinhardtii]
A8J8M9					0.136773	0.00381154	K02969	ribosomal protein S20, component of cytosolic 80S ribosome and 40S small subunit [Chlamydomonas reinhardtii]
A8J8R5					2.70396	0.0486066		hypothetical protein CHLREDRAFT_164328 [Chlamydomonas reinhardtii]
A8J8V1			9.37562	0.0432366				hypothetical protein CHLREDRAFT_151272, partial [Chlamydomonas reinhardtii]
A8J8V5	0.242103	0.0184748					K03038	26S proteasome regulatory subunit [Chlamydomonas reinhardtii]
A8J8V6					0.301995	0.00137773		hypothetical protein CHLREDRAFT_192935 [Chlamydomonas reinhardtii]
A8J8W9	2.91072	0.0386335						ubiquinone/menaquinone biosynthesis methyltransferase-like protein [Chlamydomonas reinhardtii]
A8J8Y1	0.340408	0.00556846					K14753	putative protein has homology to G protein beta subunit [Chlamydomonas reinhardtii]
A8J8Y2					10.3753	0.0100715	K16055	trehalose-6-phosphate synthase/phosphatase [Chlamydomonas reinhardtii]
A8J914	0.390841	0.0367938					K00012	UDP-glucose dehydrogenase [Chlamydomonas reinhardtii]
A8J951	0.11695	0.000101692					K02889	unnamed protein product [Chlamydomonas reinhardtii]
A8J979					0.291072	0.0210993		methylcrotonoyl-CoA carboxylase alpha subunit [Chlamydomonas reinhardtii]
A8J9C6	0.448745	0.0175901						hypothetical protein CHLREDRAFT_177090 [Chlamydomonas reinhardtii]
A8J9D9	0.328095	0.0183657			0.380189	0.000881748	K02895	plastid ribosomal protein L24 [Chlamydomonas reinhardtii]
A8J9F3	0.194089	0.000427579			5.7544	0.000395676	K01870	hypothetical protein CHLREDRAFT_139213 [Chlamydomonas reinhardtii]
A8J9F6					0.30761	0.0209426		mitochondrial transcription termination factor [Chlamydomonas reinhardtii]
A8J9F7					0.319154	0.0244608	K12180	hypothetical protein CHLREDRAFT_185149 [Chlamydomonas reinhardtii]
A8J9G6					0.0794328	0.0190413	K08906	cytochrome c-6 [Chlamydomonas reinhardtii]
A8J9K0			2.53513	0.0233733				RNA methyl transferase-related protein [Chlamydomonas reinhardtii]
A8J9S9					2.80543	0.0184587	K01784	UDP-glucose 4-epimerase [Chlamydomonas reinhardtii]
A8J9T5					0.483059	0.0129908		RecName: Full=Thiamine thiazole synthase, chloroplastic; AltName: Full=Thiazole biosynthetic enzyme; Flags: Precursor
A8J9U6					2.10863	0.0496965		esterase-like protein [Chlamydomonas reinhardtii]
A8J9W0					0.239883	0.00855372	K02894	ribosomal protein L23, component of cytosolic 80S ribosome and 60S large subunit [Chlamydomonas reinhardtii]
A8J9X1					0.376704	0.0294328	K02134	mitochondrial F1F0 ATP synthase, delta subunit [Chlamydomonas reinhardtii]
A8J9Y1					0.334195	0.000367243	K02636	rieske iron-sulfur protein of cytochrome B6/F complex [Chlamydomonas reinhardtii]
A8JA41	2.1677	0.0150984					K18121	gamma hydroxybutyrate dehydrogenase [Chlamydomonas reinhardtii]
A8JAE7			87.9023	0.0203332				hypothetical protein CHLREDRAFT_193349, partial [Chlamydomonas reinhardtii]
A8JAG1					0.231206	0.000283365		hypothetical protein CHLREDRAFT_193364 [Chlamydomonas reinhardtii]
A8JAH7					2.65461	0.0483168	K08999	hypothetical protein CHLREDRAFT_205607 [Chlamydomonas reinhardtii]
A8JAJ4					0.0398107	0.0259992		hypothetical protein CHLREDRAFT_193428 [Chlamydomonas reinhardtii]
A8JAP7	0.343558	0.0312737			0.203236	0.00352669	K00088	hypothetical protein CHLREDRAFT_193467 [Chlamydomonas reinhardtii]
A8JAQ2					0.340408	0.00406505		hypothetical protein CHLREDRAFT_193471 [Chlamydomonas reinhardtii]
A8JAU7					0.0152757	0.03621		hypothetical protein CHLREDRAFT_193494 [Chlamydomonas reinhardtii]
A8JAV1					8.09096	0.0189288	K10355	actin [Chlamydomonas reinhardtii]
A8JAW4	0.277971	0.00268226						hypothetical protein CHLREDRAFT_139416 [Chlamydomonas reinhardtii]
A8JAX1			8.87156	0.000120384			K04564	Mn superoxide dismutase 2 [Chlamydomonas reinhardtii]
A8JB06	3.56451	0.0490693					K01011	thiosulfate sulfurtransferase [Chlamydomonas reinhardtii]
A8JB47	0.322107	0.00800714					K01760	cystathionine beta-lyase [Chlamydomonas reinhardtii]
A8JB67					0.127057	0.00723798	K11129	nucleolar protein, small subunit of H/ACA snoRNPs [Chlamydomonas reinhardtii]
A8JBA7	2.58226	0.0458388						glutathione-S-transferase [Chlamydomonas reinhardtii]
A8JBC8					4.20727	0.00736954	K03247	eukaryotic initiation factor [Chlamydomonas reinhardtii]
A8JBE3					0.144544	0.00919435	K09142	hypothetical protein CHLREDRAFT_152464 [Chlamydomonas reinhardtii]
A8JBL6					0.469894	3.9e-05	K10527	hypothetical protein CHLREDRAFT_132158 [Chlamydomonas reinhardtii]
A8JBL7	0.242103	0.032437					K00232	hypothetical protein CHLREDRAFT_40101, partial [Chlamydomonas reinhardtii]
A8JBM7	0.2208	1.3e-05						hypothetical protein CHLREDRAFT_152568 [Chlamydomonas reinhardtii]
A8JBN7					4.7863	0.000215923	K13025	eukaryotic initiation factor [Chlamydomonas reinhardtii]
A8JBQ5	0.301995	0.00665009					K01923	predicted protein [Chlamydomonas reinhardtii]
A8JBV3			77.983	0.0208218			K14498	ser/thr kinase [Chlamydomonas reinhardtii]
A8JBW0			3.43558	0.00341076	2.91072	0.00026403	K05894	hypothetical protein CHLREDRAFT_132041 [Chlamydomonas reinhardtii]
A8JBX6					0.100925	6.69e-05	K01527	transcription factor [Chlamydomonas reinhardtii]
A8JBY2					0.145881	0.00400967		flagellar associated protein [Chlamydomonas reinhardtii]
A8JC04					0.255859	1.07e-06	K00927	phosphoglycerate kinase [Chlamydomonas reinhardtii]
A8JC08	2.35505	0.0362928					K00761	predicted protein [Chlamydomonas reinhardtii]
A8JC09	0.310456	0.0099753					K06185	flagellar associated protein [Chlamydomonas reinhardtii]
A8JC21					0.270396	0.000444704	K01599	uroporphyrinogen-iii decarboxylase [Chlamydomonas reinhardtii]
A8JC42					0.105682	0.0088199	K02152	transmembrane ATPase [Chlamydomonas reinhardtii]
A8JCA4			2.26986	0.00218817				RabGAP/TBC protein [Chlamydomonas reinhardtii]
A8JCA8	0.263027	0.00976743			4.40555	0.000200275	K12852	elongation factor EF-Tu-like protein [Chlamydomonas reinhardtii]
A8JCE9					10.5682	2.01e-05		mitochondrial F1F0 ATP synthase associated 36.3 kDa protein [Chlamydomonas reinhardtii]
A8JCF6	2.88403	0.00647218					K00161	mitochondrial pyruvate dehydrogenase complex, E1 component, alpha subunit [Chlamydomonas reinhardtii]
A8JCJ9	0.369828	0.00270436						predicted protein [Chlamydomonas reinhardtii]
A8JCM5					2.70396	0.0433097	K18443	EMB30/GNOM-like protein [Chlamydomonas reinhardtii]
A8JCP5	0.328095	0.000560682			8.55067	1.5e-08	K00323	NAD(P) transhydrogenase [Chlamydomonas reinhardtii]
A8JCP8	0.201372	0.0337182			5.7544	0.0206422		predicted protein [Chlamydomonas reinhardtii]
A8JCQ8	0.334195	0.0129183	0.337287	0.0191621			K01895	acetyl CoA synthetase [Chlamydomonas reinhardtii]
A8JCR6	0.331131	0.00376655			3.40408	0.00255732	K01653	acetolactate synthase, small subunit, partial [Chlamydomonas reinhardtii]
A8JCS8					6.66807	0.000263911		predicted protein [Chlamydomonas reinhardtii]
A8JCV8					3.94457	0.00441557	K01895	acetyl CoA synthetase [Chlamydomonas reinhardtii]
A8JCW5			0.401791	0.0261252	0.383707	0.0161944	K01255	predicted protein [Chlamydomonas reinhardtii]
A8JD25	2.75423	0.00532868					K15877	cytochrome P450, nitric oxide reductase [Chlamydomonas reinhardtii]
A8JD64					0.231206	0.0104435	K01802	peptidyl-prolyl cis-trans isomerase, cyclophilin-type [Chlamydomonas reinhardtii]
A8JDA2	2.26986	0.0345076						predicted protein [Chlamydomonas reinhardtii]
A8JDL5					0.37325	0.0421606	K03768	peptidyl-prolyl cis-trans isomerase, cyclophilin-type [Chlamydomonas reinhardtii]
A8JDL8	2.77971	0.00705937						predicted protein [Chlamydomonas reinhardtii]
A8JDM1	0.394457	0.027636	0.340408	0.0166267				predicted protein [Chlamydomonas reinhardtii]
A8JDN4					6.54636	0.0188465	K02968	plastid ribosomal protein S20 [Chlamydomonas reinhardtii]
A8JDP4	0.175388	0.000918252			10.2802	7.92e-05	K02940	ribosomal protein L9, component of cytosolic 80S ribosome and 60S large subunit [Chlamydomonas reinhardtii]
A8JDP6					0.277971	0.0131842	K02952	plastid ribosomal protein S13 [Chlamydomonas reinhardtii]
A8JDQ7					2.93765	0.00760554	K07376	predicted protein [Chlamydomonas reinhardtii]
A8JDV9					6.54636	4.29e-05	K02136	F1F0 ATP synthase gamma subunit [Chlamydomonas reinhardtii]
A8JDX6			0.188799	0.0401728			K11841	predicted protein [Chlamydomonas reinhardtii]
A8JDX8	0.141906	0.0473729					K00873	pyruvate kinase [Chlamydomonas reinhardtii]
A8JDZ5					5.97035	0.00861776		predicted protein [Chlamydomonas reinhardtii]
A8JE04					2.48886	0.0322606	K09496	T-complex protein, delta subunit, partial [Chlamydomonas reinhardtii]
A8JE07	0.313329	0.00438081					K02957	ribosomal protein S15a, component of cytosolic 80S ribosome and 40S small subunit [Chlamydomonas reinhardtii]
A8JE35					0.21677	0.000900584	K02906	plastid ribosomal protein L3 [Chlamydomonas reinhardtii]
A8JE91	0.457088	0.00502721	0.398107	0.0265246			K04077	chaperonin 60B1 [Chlamydomonas reinhardtii]
A8JE98					0.405509	0.010304	K12898	heterogeneous nuclear ribonucleoprotein [Chlamydomonas reinhardtii]
A8JEA4			0.201372	0.0111788				hypothetical protein CHLREDRAFT_194220 [Chlamydomonas reinhardtii]
A8JEA7					0.319154	0.0400017		hypothetical protein CHLREDRAFT_194222 [Chlamydomonas reinhardtii]
A8JEF7					0.301995	0.0178438	K09458	3-ketoacyl-CoA-synthase [Chlamydomonas reinhardtii]
A8JEG6					0.349945	0.0226157		hypothetical protein CHLREDRAFT_194241 [Chlamydomonas reinhardtii]
A8JEL7					11.5878	0.0222502		nucleosome assembly protein, partial [Chlamydomonas reinhardtii]
A8JEN9					0.18197	0.0227311	K07101	hypothetical protein CHLREDRAFT_82554 [Chlamydomonas reinhardtii]
A8JEP9	0.285759	0.00230878			6.25173	0.000573375	K17301	beta-cop [Chlamydomonas reinhardtii]
A8JEU4					2.42103	0.00862469	K03283	heat shock protein 70A [Chlamydomonas reinhardtii]
A8JEU7					0.120226	0.0144059		hypothetical protein CHLREDRAFT_194369 [Chlamydomonas reinhardtii]
A8JEU8			0.474242	0.0267352				hypothetical protein CHLREDRAFT_122447, partial [Chlamydomonas reinhardtii]
A8JEV9					11.0662	0.00128144	K03527	4-hydroxy-3-methylbut-2-enyl diphosphate reductase [Chlamydomonas reinhardtii]
A8JEW4					0.328095	0.0366221	K02726	20S proteasome alpha subunit B [Chlamydomonas reinhardtii]
A8JF35	0.366438	0.000254653			4.32514	8.91e-05	K01885	gln-glu non-discriminatory tRNA synthetase [Chlamydomonas reinhardtii]
A8JF56					0.0648634	0.0187097	K08077	predicted protein [Chlamydomonas reinhardtii]
A8JF84					0.214783	0.021419	K11087	small nuclear ribonucleoprotein Sm D1, partial [Chlamydomonas reinhardtii]
A8JF87					0.111686	0.00793117		predicted protein [Chlamydomonas reinhardtii]
A8JFJ1	0.237684	0.00725712					K04040	chlorophyll synthetase [Chlamydomonas reinhardtii]
A8JFJ2					0.409261	0.00222254	K00830	alanine-glyoxylate transaminase [Chlamydomonas reinhardtii]
A8JFK4					0.201372	7.82e-06	K00600	unnamed protein product [Chlamydomonas reinhardtii]
A8JFK6	2.1677	0.0120081						gamma carbonic anhydrase [Chlamydomonas reinhardtii]
A8JFR9	0.299226	1.7e-05	0.233346	2.43e-07	0.275423	2.05e-05	K01895	acetyl CoA synthetase [Chlamydomonas reinhardtii]
A8JFX7					5.7544	0.00570195	K00798	flagellar associated protein, cobalamin adenosyltransferase-like protein [Chlamydomonas reinhardtii]
A8JFY5	3.80189	0.0452956						hypothetical protein CHLREDRAFT_194607, partial [Chlamydomonas reinhardtii]
A8JFY9	2.1677	0.000998882					K00830	serine glyoxylate aminotransferase [Chlamydomonas reinhardtii]
A8JG04	0.334195	0.0207512						membrane protein [Chlamydomonas reinhardtii]
A8JG07	0.340408	0.00602888					K01953	asparagine synthase [Chlamydomonas reinhardtii]
A8JG53	0.167494	0.00718826						cytochrome P450 [Chlamydomonas reinhardtii]
A8JG54					9.28966	0.015381		hypothetical protein CHLREDRAFT_154129 [Chlamydomonas reinhardtii]
A8JG58					6.25173	0.000836893	K01880	hypothetical protein CHLREDRAFT_82920 [Chlamydomonas reinhardtii]
A8JG73					0.353183	0.00101302		flagellar associated protein [Chlamydomonas reinhardtii]
A8JGC8	0.420727	0.0421426					K00232	hypothetical protein CHLREDRAFT_122887, partial [Chlamydomonas reinhardtii]
A8JGD1					0.432514	0.0175491	K00261	glutamate dehydrogenase [Chlamydomonas reinhardtii]
A8JGD2					2.46604	0.000107532	K17871	mitochondrial NADH dehydrogenase [Chlamydomonas reinhardtii]
A8JGI9	0.461318	0.0124935			0.331131	0.0318548	K02993	ribosomal protein S7, component of cytosolic 80S ribosome and 40S small subunit [Chlamydomonas reinhardtii]
A8JGJ4			0.319154	0.0109028				aurora-like kinase, partial [Chlamydomonas reinhardtii]
A8JGJ7					0.42462	0.0495961	K11493	regulator of chromosome condensation [Chlamydomonas reinhardtii]
A8JGK1	0.128233	6.09e-05			6.0256	0.00434296	K02962	ribosomal protein S17, component of cytosolic 80S ribosome and 40S small subunit [Chlamydomonas reinhardtii]
A8JGK5	0.222844	0.0180887					K03250	eukaryotic initiation factor [Chlamydomonas reinhardtii]
A8JGL7			3.98107	0.00319114	38.3707	0.00706799		heme peroxidase-related protein [Chlamydomonas reinhardtii]
A8JGR4	0.242103	0.00277307						predicted protein [Chlamydomonas reinhardtii]
A8JGT1	0.239883	0.00491891			0.149968	0.000534842	K16911	RNA helicase [Chlamydomonas reinhardtii]
A8JGV6	0.185353	0.000239958			8.09096	2.82e-05	K06630	14-3-3 protein [Chlamydomonas reinhardtii]
A8JGW2					0.0724436	0.010873		cytochrome b6f-associated phosphoprotein precursor [Chlamydomonas reinhardtii]
A8JGX5	0.218776	0.0189545					K11434	protein arginine N-methyltransferase [Chlamydomonas reinhardtii]
A8JGY3					0.293765	0.0418173	K00939	adenylate kinase 4, partial [Chlamydomonas reinhardtii]
A8JH37					0.267917	1.59e-06		cobalamin-independent methionine synthase [Chlamydomonas reinhardtii]
A8JH48	0.349945	0.00236947					K00800	Sequence 10 from patent US 8426204
A8JH52					2.22844	0.00746397	K00705	4-alpha-glucanotransferase [Chlamydomonas reinhardtii]
A8JH58					12.2462	0.0150076	K01897	predicted protein [Chlamydomonas reinhardtii]
A8JH65					0.258226	0.0208847		5,10-methylenetetrahydrofolate dehydrogenase [Chlamydomonas reinhardtii]
A8JH75	0.363078	0.00140546					K12820	DEAH-box nuclear pre-mRNA splicing factor, partial [Chlamydomonas reinhardtii]
A8JHB4	0.21677	9.09e-10			3.87258	1.14e-10	K00284	ferredoxin-dependent glutamate synthase [Chlamydomonas reinhardtii]
A8JHB7			0.325087	0.0167509	0.18197	0.00108573		predicted protein [Chlamydomonas reinhardtii]
A8JHC3	0.197697	0.000528783					K02949	ribosomal protein S11, component of cytosolic 80S ribosome and 40S small subunit [Chlamydomonas reinhardtii]
A8JHM2	0.218776	0.00163562					K03252	eukaryotic initiation factor, partial [Chlamydomonas reinhardtii]
A8JHP0	2.77971	0.0190267	2.1677	0.0185057				oxidoreductase-like protein [Chlamydomonas reinhardtii]
A8JHQ7					8.47227	0.00066414	K07874	YptC1 [Chlamydomonas reinhardtii]
A8JHR9					5.01187	8e-08	K00134	glyceraldehyde 3-phosphate dehydrogenase, dominant splicing variant [Chlamydomonas reinhardtii]
A8JHU2	0.180302	0.00424545					K02920	ribosomal protein L36, component of cytosolic 80S ribosome and 60S large subunit [Chlamydomonas reinhardtii]
A8JHU6	0.231206	0.00257929					K13789	geranylgeranyl diphosphate synthase [Chlamydomonas reinhardtii]
A8JHV0					0.416869	0.0427084	K07200	hypothetical protein CHLREDRAFT_140612 [Chlamydomonas reinhardtii]
A8JHW7					0.149968	0.0253708	K15028	eukaryotic initiation factor [Chlamydomonas reinhardtii]
A8JHX9					8.87156	2.99e-08	K03234	elongation factor 2 [Chlamydomonas reinhardtii]
A8JHZ9	3.66438	0.000312813	5.29663	0.015315	2.26986	0.0312207	K16296	predicted protein, partial [Chlamydomonas reinhardtii]
A8JI25					6.60693	0.000199356	K12854	RNA helicase, activating signal cointegrator 1, partial [Chlamydomonas reinhardtii]
A8JI60	0.270396	0.001534					K17871	unnamed protein product [Chlamydomonas reinhardtii]
A8JIB7	0.42462	0.00034517	0.487529	0.0134659				chaperonin 60A [Chlamydomonas reinhardtii]
A8JID6	0.2208	0.0028944			20.1372	0.0171963	K03301	plastidic ADP/ATP translocase [Chlamydomonas reinhardtii]
A8JIJ1					9.72747	0.000788736	K12812	subunit of exon junction complex [Chlamydomonas reinhardtii]
A8JIP7			2.77971	0.0279355				hypothetical protein CHLREDRAFT_123659 [Chlamydomonas reinhardtii]
A8JIR0					6.08135	2.68e-10	K01955	carbamoyl phosphate synthase, large subunit [Chlamydomonas reinhardtii]
A8JIT5	2.75423	0.0374237					K03386	peroxiredoxin, partial [Chlamydomonas reinhardtii]
B1B601					0.369828	0.0266401		Parkin-co-regulated gene product [Chlamydomonas reinhardtii]
C5HJ53					3.31131	2.15e-05	K02634	cytochrome f (chloroplast) [Chlamydomonas reinhardtii]
D0VMW0	0.337287	0.0320303						TPA_inf: ribosomal protein S8 (chloroplast) [Chlamydomonas reinhardtii]
D5LAT9	0.267917	0.0491684						quinolinate synthetase [Chlamydomonas reinhardtii]
E3SC50					15.5597	8.54e-07		40S ribosomal protein S9, partial [Chlamydomonas reinhardtii]
E3SC57	0.169044	9.29e-07			6.85488	0.00919306		60S ribosomal protein L3, partial [Chlamydomonas reinhardtii]
H6V961					7.24436	0.0375173		phospholipid:diacylglycerol transferase [Chlamydomonas reinhardtii]
I2FKQ9					2.07014	0.000465966		mitochondrial chaperonin 60 precursor [Chlamydomonas reinhardtii]
L7V0A4					2.39883	0.0468642		chloroplast SRP43 [Chlamydomonas reinhardtii]
L8B958	4.48745	0.000436989	3.10456	1.74e-05				pyruvate ferredoxin oxidoreductase [Chlamydomonas reinhardtii]
O20032	0.180302	0.0238398						ribosomal protein S18 (chloroplast) [Chlamydomonas reinhardtii]
O22448	2.01372	0.00722799	3.66438	0.022703			K00432	glutathione peroxidase homolog [Chlamydomonas reinhardtii]
O24426					0.0772681	0.018594		actin-related protein [Chlamydomonas reinhardtii]
O48663	0.195884	0.00570162					K10255	chloroplast w6 desaturase [Chlamydomonas reinhardtii]
O48949					26.0615	0	K09580	protein disulfide isomerase [Chlamydomonas reinhardtii]
O49822	3.43558	0.00095648	2.60615	0.0404693			K00434	ascorbate peroxidase [Chlamydomonas reinhardtii]
O64925	4.05509	3.57e-08	3.90841	6.93e-05	2.63027	0.000220938		unnamed protein product [Chlamydomonas reinhardtii]
P06007	0.277971	0.0131566			9.0365	0.0182426	K02706	photosystem II protein D2 (chloroplast) [Chlamydomonas reinhardtii]
P07753	0.313329	0.0027442					K02703	photosystem II protein D1 (chloroplast) [Chlamydomonas reinhardtii]
P07891					0.394457	0.0304865	K02114	ATP synthase CF1 epsilon subunit (chloroplast) [Chlamydomonas reinhardtii]
P08475					0.115878	4.51e-06		Sequence 9 from patent US 8426204
P09144	0.172187	0.000516304			9.46237	0.00395027	K02690	photosystem I P700 chlorophyll a apoprotein A2 (chloroplast) [Chlamydomonas reinhardtii]
P10898	0.16293	0.00299709			4.9204	0.00380708	K02705	photosystem II 44 kDa protein (chloroplast) [Chlamydomonas reinhardtii]
P11094					0.172187	0.00381933		ribosomal protein L14 (chloroplast) [Chlamydomonas reinhardtii]
P12852					0.242103	0.000716698	K08901	photosystem II OEE3 protein
P14224					0.18197	0.00733164		photosystem I P35 protein
P14225					0.0963829	0.0258321	K02698	photosystem I P37 protein
P22675	0.363078	0.000293591						argininosuccinate lyase [Chlamydomonas reinhardtii]
P27080	0.18197	0.000199876			10.7647	7.1e-07	K05863	ADP/ATP translocator
P29683	0.258226	0.000483758					K04038	photochlorophyllide reductase subunit N (chloroplast) [Chlamydomonas reinhardtii]
P36437					2.12814	0.038921	K04039	subunit of light-independent protochlorophyllide reductase (chloroplast) [Chlamydomonas reinhardtii]
P36495	0.299226	1.12e-06						hypothetical protein (chloroplast) [Chlamydomonas reinhardtii]
P37255	0.21677	2.84e-07			9.0365	8.24e-05	K02704	RecName: Full=Photosystem II CP47 reaction center protein; AltName: Full=PSII 47 kDa protein; AltName: Full=Protein CP-47
P48267	0.10666	0.000190639					K02992	ribosomal protein S7 (chloroplast) [Chlamydomonas reinhardtii]
P48270	0.313329	0.0452392						30S ribosomal protein S4 (chloroplast) [Chlamydomonas reinhardtii]
P49202	0.331131	9.86e-05						ribosomal protein S18 [Chlamydomonas reinhardtii]
P50362					3.53183	1.36e-05	K05298	RecName: Full=Glyceraldehyde-3-phosphate dehydrogenase A, chloroplastic; AltName: Full=NADP-dependent glyceraldehydephosphate dehydrogenase subunit A; Flags: P 299 Q6R2V6 0.272897780000 0.002563087000 3.597493410000 0.002563087000 RecName: Full=Phosphoenolpyruvate carboxylase 2; Short=PEP carboxylase 2; Short=PEPC 2; Short=PEPCase 2 300 A8J345 0.272897780000 0.012179852000 3.597493410000 0.012179…
P81831					2.93765	0.00422549		RecName: Full=Phosphoenolpyruvate carboxylase 1; Short=PEP carboxylase 1; Short=PEPC 1; Short=PEPCase 1
P93109	2.83139	0.00376564						beta-carbonic anhydrase [Chlamydomonas reinhardtii]
Q00471					10.2802	0.00773562	K02635	cytochrome b6 (chloroplast) [Chlamydomonas reinhardtii]
Q00914	3.13329	0.0108781					K02691	photosystem I subunit VII (chloroplast) [Chlamydomonas reinhardtii]
Q05093					0.253513	0.038085		light harvesting complex I protein precursor [Chlamydomonas reinhardtii]
Q19VH4	2.05116	0.0414868					K03809	AGG4 [Chlamydomonas reinhardtii]
Q1G2Y1			0.465586	0.0356883				chloroplast polyribonucleotide phosphorylase [Chlamydomonas reinhardtii]
Q1L5X1	0.207014	0.0206987						RNA polymerase IV second largest subunit precursor [Chlamydomonas reinhardtii]
Q1WLZ0	0.0895365	3.23e-05						60S ribosomal protein L11 [Chlamydomonas incerta]
Q2HZ22					0.0248886	0.0188156	K02639	putative ferredoxin [Chlamydomonas reinhardtii]
Q2LGZ5			2.18776	0.00299536				molybdenum cofactor biosynthesis protein Cnx1G [Chlamydomonas reinhardtii]
Q2VA40	0.448745	0.000821288			10.2802	3.52e-08	K00688	PhoA [Chlamydomonas reinhardtii]
Q38GA3					4.36516	0.00500512		target of rapamycin kinase [Chlamydomonas reinhardtii]
Q39588	3.28095	0.000167613						intracellular carbonic anhydrase, alpha type [Chlamydomonas reinhardtii]
Q39603					0.461318	0.00406095		unnamed protein product [Chlamydomonas reinhardtii]
Q39617					0.356451	0.000132024	K00218	light-dependent protochlorophyllide reductase [Chlamydomonas reinhardtii]
Q42683					0.401791	0.00648074		superoxide dismutase precursor [Chlamydomonas reinhardtii]
Q42686	3.53183	1.41e-05					K00026	RecName: Full=Malate dehydrogenase, mitochondrial; Flags: Precursor
Q42687					0.155597	0.00369754	K02113	RecName: Full=ATP synthase delta chain, chloroplastic; AltName: Full=F-ATPase delta chain; Flags: Precursor
Q42690					0.331131	0.000287543	K01623	RecName: Full=Fructose-bisphosphate aldolase 1, chloroplastic; Flags: Precursor
Q4U1D9					2.22844	0.00270623		soluble starch synthase III [Chlamydomonas reinhardtii]
Q540H1					6.60693	6.63e-06	K07374	alpha tubulin-2 [Chlamydomonas reinhardtii]
Q5NKW4	3.59749	0.000218676					K02692	psaD [Chlamydomonas reinhardtii]
Q5QEB2	0.299226	0.00566014						chloroplast polyprotein of elongation factor Ts precursor [Chlamydomonas reinhardtii]
Q5W9T2	0.301995	0.00268328						Lhc-like protein Lhl3 [Chlamydomonas reinhardtii]
Q65Z22					0.11272	0.0194996		NSG1 protein [Chlamydomonas reinhardtii]
Q66T67	0.21677	1.03e-10			12.4738	0.000116232	K09487	heat shock protein 90C [Chlamydomonas reinhardtii]
Q66YD0	4.40555	1.61e-07	3.0761	0.000882006			K03969	chloroplast vesicle-inducing protein in plastids 1 [Chlamydomonas reinhardtii]
Q695H0	0.291072	0.0010534					K07376	cGMP-dependent protein kinase [Chlamydomonas reinhardtii]
Q69B19					0.296483	0.0410279	K00940	flagellar radial spoke nucleoside diphosphate kinase [Chlamydomonas reinhardtii]
Q6DN05	0.161436	5.69e-05					K13621	betaine lipid synthase [Chlamydomonas reinhardtii]
Q6EMK7					0.231206	0.000187361		38 kDa RNA-binding protein [Chlamydomonas reinhardtii]
Q6IV67					2.24905	0.0434028	K03083	glycogen synthase kinase 3 [Chlamydomonas reinhardtii]
Q6PLP6					0.139316	0.0317851		cell wall protein GP2, partial [Chlamydomonas reinhardtii]
Q6PSL4	2.67917	1.86e-05						Fe-hydrogenase assembly protein [Chlamydomonas reinhardtii]
Q6PSL5					0.448745	0.00149156		Fe-hydrogenase assembly protein [Chlamydomonas reinhardtii]
Q6QAY4					0.313329	0.0148344		mitochondrial NADH:ubiquinone oxidoreductase 23 kDa subunit precursor [Chlamydomonas reinhardtii]
Q6RCE1					0.474242	0.0297987		RecName: Full=Intraflagellar transport protein 74; AltName: Full=Intraflagellar transport protein 71; Short=IFT-71; AltName: Full=Intraflagellar transport prote
Q6SA05					0.301995	0.0131899		rubisco activase [Chlamydomonas reinhardtii]
Q6V507			0.409261	0.00220139				putative NADH dehydrogenase subunit 9 precursor [Chlamydomonas reinhardtii]
Q6X898					3.87258	2.27e-05	K01638	malate synthase [Chlamydomonas reinhardtii]
Q6Y682					0.363078	0.000595243		38 kDa ribosome-associated protein precursor [Chlamydomonas reinhardtii]
Q70DX8	0.113763	0.00017453						ribosomal protein S1 homologue (chloroplast) [Chlamydomonas reinhardtii]
Q70ZL8					4.20727	0.0254054	K00457	p-hydroxyphenylpyruvate dioxigenase, partial [Chlamydomonas reinhardtii]
Q75VY7					0.121339	0.0033475	K08911	light-harvesting chlorophyll-a/b protein of photosystem I [Chlamydomonas reinhardtii]
Q75VY9					0.161436	0.0192032		light-harvesting chlorophyll-a/b protein of photosystem I (Type III) [Chlamydomonas reinhardtii]
Q7X7A7	0.21677	0.000190134			16.1436	0.00278012	K06630	14-3-3-like protein [Chlamydomonas reinhardtii]
Q84U21					0.121339	0.040606		RecName: Full=50S ribosomal protein L22, chloroplastic; Flags: Precursor
Q84U22					0.188799	0.0181292	K02926	ribosomal protein L4 [Chlamydomonas reinhardtii]
Q84UB2	0.394457	0.0056447					K01951	unnamed protein product [Chlamydomonas reinhardtii]
Q84V18					2.24905	0.0217033		RecName: Full=Serine/threonine-protein kinase stt7, chloroplastic; Flags: Precursor
Q84X68	0.161436	2.31e-10						flagella membrane glycoprotein 1B [Chlamydomonas reinhardtii]
Q84X70	0.235505	0.0294081						CR084 protein [Chlamydomonas reinhardtii]
Q84X74					10.0925	4.26e-07	K15102	CR057 protein [Chlamydomonas reinhardtii]
Q84X82	0.291072	0.024624						flagella membrane glycoprotein 1A [Chlamydomonas reinhardtii]
Q8GUQ9	0.226986	0.0264671					K02923	60S ribosomal protein L38 [Chlamydomonas reinhardtii]
Q8GV23					0.337287	0.0257812		putative nucleic acid binding protein [Chlamydomonas reinhardtii]
Q8HTL1					0.21677	0.000533698		TPA_inf: ribosomal protein L5 (chloroplast) [Chlamydomonas reinhardtii]
Q8HTL3					0.275423	0.00237445		ribosomal protein L23 (chloroplast) [Chlamydomonas reinhardtii]
Q8HTL6	0.207014	0.00950266					K03043	RNA polymerase beta subunit I (chloroplast) [Chlamydomonas reinhardtii]
Q8HUH1	0.143219	0.00180252					K02967	ribosomal protein S2 (chloroplast) [Chlamydomonas reinhardtii]
Q8HUH2	0.187068	0.00176565						RNA polymerase alpha subunit (chloroplast) [Chlamydomonas reinhardtii]
Q8LKK4	0.253513	0.0173846						TPA_exp: p72 [Chlamydomonas reinhardtii]
Q8LL91	0.369828	5.43e-05						ferroxidase-like protein [Chlamydomonas reinhardtii]
Q8LPD9	0.2208	0.00126477						putative blue light receptor [Chlamydomonas reinhardtii]
Q8LRU1					9.12011	0.000135915	K00522	pre-apoferritin [Chlamydomonas reinhardtii]
Q8S308	14.0605	0.0373274						quinol-to-oxygen oxidoreductase [Chlamydomonas reinhardtii]
Q8VZZ5	0.155597	0.014288					K03265	eukaryotic release factor 1 [Chlamydomonas reinhardtii]
Q93WD2					4.20727	4.06e-05	K08915	RecName: Full=Chlorophyll a-b binding protein CP29; AltName: Full=Lhcbm4
Q93Y52					0.359749	0.0186475	K01507	RecName: Full=Soluble inorganic pyrophosphatase 1, chloroplastic; AltName: Full=Pyrophosphate phospho-hydrolase 1; Short=PPase 1; Flags: Precursor
Q93Z22	0.291072	0.00513959			7.65597	0.000121696	K01535	putative plasma membrane-type proton ATPase [Chlamydomonas reinhardtii]
Q949J1					0.248886	3.38e-05	K01507	RecName: Full=Soluble inorganic pyrophosphatase 2; AltName: Full=Pyrophosphate phospho-hydrolase 2; Short=PPase 2
Q96550					2.10863	2.05e-07	K02132	mitochondrial F1F0 ATP synthase, alpha subunit [Chlamydomonas reinhardtii]
Q9AR22	0.169044	0.00937558					K04035	RecName: Full=Magnesium-protoporphyrin IX monomethyl ester [oxidative] cyclase 2, chloroplastic; Short=Mg-protoporphyrin IX monomethyl ester oxidative cyclase 62 E3SC50 5.754399300000 0.000000113000 0.170608237000 0.000000113000 40S ribosomal protein S9, partial [Chlamydomonas reinhardtii]"
Q9AXF6					8.70964	0.0107221	K08913	chlorophyll a-b binding protein of LHCII [Chlamydomonas reinhardtii]
Q9FEK6	2.60615	0.0182265					K08916	minor chlorophyll a-b binding protein of photosystem II [Chlamydomonas reinhardtii]
Q9FPR7					3.22107	0.00551218	K02492	glutamyl-trna reductase [Chlamydomonas reinhardtii]
Q9FQ96	0.349945	0.000439899			3.0761	0.00583516		cytochrome c1 (mitochondrion) [Chlamydomonas reinhardtii]
Q9LLL6					8.16582	1.32e-08	K00975	ADP-glucose pyrophosphorylase small subunit [Chlamydomonas reinhardtii]
Q9S7V1					0.0870964	2.13e-10	K00228	coproporphyrinogen III oxidase precursor [Chlamydomonas reinhardtii]
Q9ZR67	3.66438	0.0243975						nitrite reductase [Chlamydomonas reinhardtii]
Q9ZSJ4	2.18776	0.011574			4.01791	0.010115	K08912	light harvesting complex II protein precursor [Chlamydomonas reinhardtii]
Q9ZTA7			0.487529	0.0443866	0.325087	0.000513233	K00231	protoporphyrinogen oxidase precursor [Chlamydomonas reinhardtii]
1, P values were calculated by Chi-square test.
