# Supplementary material for: Metabolic responses to ethanol and butanol in Chlamydomonas reinhardtii
Source: Biotechnol Biofuels. 2017 Oct 17;10:239. doi: 10.1186/s13068-017-0931-9 (PMC5646117; doi:10.1186/s13068-017-0931-9)
Supplement: Supplementary file 5 — Additional file 5: Table S4. GO annotation of proteins detected in this study. [file 13068_2017_931_MOESM5_ESM.xlsx]

## Sheet: Table S4
Additional file 5: Table S4 GO annotation of proteins detected in this study
Number	UniProtKB Identifier	Sequence Annotation	GO ID	GO Annotation
1	A8HMX2	pyruvate-formate lyase [Chlamydomonas reinhardtii]	GO:0005737	C:cytoplasm
			GO:0008861	F:formate C-acetyltransferase activity
			GO:0016829	F:lyase activity
			GO:0005975	P:carbohydrate metabolic process
2	A8JH37	cobalamin-independent methionine synthase [Chlamydomonas reinhardtii]	GO:0003871	F:5-methyltetrahydropteroyltriglutamate-homocysteine S-methyltransferase activity
			GO:0008270	F:zinc ion binding
			GO:0009086	P:methionine biosynthetic process
3	A8IWA6	glutamate synthase, NADH-dependent [Chlamydomonas reinhardtii]	GO:0009570	C:chloroplast stroma
			GO:0050660	F:flavin adenine dinucleotide binding
			GO:0010181	F:FMN binding
			GO:0016040	F:glutamate synthase (NADH) activity
			GO:0005506	F:iron ion binding
			GO:0051536	F:iron-sulfur cluster binding
			GO:0019676	P:ammonia assimilation cycle
			GO:0048589	P:developmental growth
			GO:0006094	P:gluconeogenesis
			GO:0006537	P:glutamate biosynthetic process
			GO:0006096	P:glycolytic process
			GO:0009651	P:response to salt stress
4	A8ISZ1	elongation factor EF-3 [Chlamydomonas reinhardtii]	GO:0005634	C:nucleus
			GO:0005524	F:ATP binding
			GO:0016887	F:ATPase activity
			GO:0003746	F:translation elongation factor activity
5	A8JHB4	ferredoxin-dependent glutamate synthase [Chlamydomonas reinhardtii]	GO:0015930	F:glutamate synthase activity
			GO:0006537	P:glutamate biosynthetic process
6	A8JHX9	elongation factor 2 [Chlamydomonas reinhardtii]	GO:0005525	F:GTP binding
			GO:0003924	F:GTPase activity
			GO:0003746	F:translation elongation factor activity
7	A8HMQ1	aconitate hydratase [Chlamydomonas reinhardtii]	GO:0051539	F:4 iron, 4 sulfur cluster binding
			GO:0003994	F:aconitate hydratase activity
			GO:0006099	P:tricarboxylic acid cycle
8	A8HX38	eukaryotic translation elongation factor 1 alpha 2 [Chlamydomonas reinhardtii]	GO:0005525	F:GTP binding
			GO:0003924	F:GTPase activity
			GO:0003746	F:translation elongation factor activity
9	A8JEU4	heat shock protein 70A [Chlamydomonas reinhardtii]	GO:0005524	F:ATP binding
			GO:0016887	F:ATPase activity
10	A8J0N7	phosphoenolpyruvate carboxykinase, splice variant [Chlamydomonas reinhardtii]	GO:0005524	F:ATP binding
			GO:0016301	F:kinase activity
			GO:0004612	F:phosphoenolpyruvate carboxykinase (ATP) activity
			GO:0006094	P:gluconeogenesis
11	A8JIR0	carbamoyl phosphate synthase, large subunit [Chlamydomonas reinhardtii]	GO:0005951	C:carbamoyl-phosphate synthase complex
			GO:0009570	C:chloroplast stroma
			GO:0016020	C:membrane
			GO:0005524	F:ATP binding
			GO:0004088	F:carbamoyl-phosphate synthase (glutamine-hydrolyzing) activity
			GO:0046872	F:metal ion binding
			GO:0006342	P:chromatin silencing
			GO:0007010	P:cytoskeleton organization
			GO:0006094	P:gluconeogenesis
			GO:0051567	P:histone H3-K9 methylation
			GO:0006807	P:nitrogen compound metabolic process
			GO:0010498	P:proteasomal protein catabolic process
12	P26526	ATP synthase CF1 alpha subunit (chloroplast) [Chlamydomonas reinhardtii]	GO:0009535	C:chloroplast thylakoid membrane
			GO:0045261	C:proton-transporting ATP synthase complex, catalytic core F(1)
			GO:0005524	F:ATP binding
			GO:0046933	F:proton-transporting ATP synthase activity, rotational mechanism
			GO:0046961	F:proton-transporting ATPase activity, rotational mechanism
			GO:0015991	P:ATP hydrolysis coupled proton transport
			GO:0015986	P:ATP synthesis coupled proton transport
13	A8HW56	flagellar associated protein [Chlamydomonas reinhardtii]	GO:0031514	C:motile cilium
			GO:0005524	F:ATP binding
			GO:0016887	F:ATPase activity
14	Q84X68	flagella membrane glycoprotein 1B [Chlamydomonas reinhardtii]	GO:0031514	C:motile cilium
15	A8IVG0	2-oxoglutarate dehydrogenase, E1 subunit [Chlamydomonas reinhardtii]	GO:0004591	F:oxoglutarate dehydrogenase (succinyl-transferring) activity
			GO:0030976	F:thiamine pyrophosphate binding
			GO:0006099	P:tricarboxylic acid cycle
16	A8J1C1	ubiquitin-activating enzyme E1 [Chlamydomonas reinhardtii]	GO:0005524	F:ATP binding
			GO:0008641	F:small protein activating enzyme activity
			GO:0006464	P:cellular protein modification process
17	Q39603	unnamed protein product [Chlamydomonas reinhardtii]	GO:0005524	F:ATP binding
			GO:0006457	P:protein folding
18	A8IYK1	starch phosphorylase [Chlamydomonas reinhardtii]	GO:0016597	F:amino acid binding
			GO:0008184	F:glycogen phosphorylase activity
			GO:0030170	F:pyridoxal phosphate binding
			GO:0005975	P:carbohydrate metabolic process
19	A8ILN4	1-hydroxy-2-methyl-2-(E)-butenyl 4-diphosphate synthase [Chlamydomonas reinhardtii]	GO:0009941	C:chloroplast envelope
			GO:0046429	F:4-hydroxy-3-methylbut-2-en-1-yl diphosphate synthase activity
			GO:0005506	F:iron ion binding
			GO:0009072	P:aromatic amino acid family metabolic process
			GO:0016117	P:carotenoid biosynthetic process
			GO:0008652	P:cellular amino acid biosynthetic process
			GO:0015995	P:chlorophyll biosynthetic process
			GO:0009108	P:coenzyme biosynthetic process
			GO:0042742	P:defense response to bacterium
			GO:0050832	P:defense response to fungus
			GO:0009595	P:detection of biotic stimulus
			GO:0019760	P:glucosinolate metabolic process
			GO:0006546	P:glycine catabolic process
			GO:0009695	P:jasmonic acid biosynthetic process
			GO:0009867	P:jasmonic acid mediated signaling pathway
			GO:0009106	P:lipoate metabolic process
			GO:0000165	P:MAPK cascade
			GO:0031348	P:negative regulation of defense response
			GO:0031408	P:oxylipin biosynthetic process
			GO:0006098	P:pentose-phosphate shunt
			GO:0006655	P:phosphatidylglycerol biosynthetic process
			GO:0019684	P:photosynthesis, light reaction
			GO:0009657	P:plastid organization
			GO:0045893	P:positive regulation of transcription, DNA-templated
			GO:0006612	P:protein targeting to membrane
			GO:0010304	P:PSII associated light-harvesting complex II catabolic process
			GO:0010310	P:regulation of hydrogen peroxide metabolic process
			GO:0019216	P:regulation of lipid metabolic process
			GO:0043900	P:regulation of multi-organism process
			GO:0010363	P:regulation of plant-type hypersensitive response
			GO:0010155	P:regulation of proton transport
			GO:0006417	P:regulation of translation
			GO:0009637	P:response to blue light
			GO:0010200	P:response to chitin
			GO:0009409	P:response to cold
			GO:0010218	P:response to far red light
			GO:0009644	P:response to high light intensity
			GO:0010114	P:response to red light
			GO:0009744	P:response to sucrose
			GO:0009697	P:salicylic acid biosynthetic process
			GO:0019252	P:starch biosynthetic process
			GO:0000096	P:sulfur amino acid metabolic process
			GO:0044272	P:sulfur compound biosynthetic process
			GO:0009862	P:systemic acquired resistance, salicylic acid mediated signaling pathway
			GO:0006636	P:unsaturated fatty acid biosynthetic process
			GO:0006766	P:vitamin metabolic process
20	A8J244	isocitrate lyase [Chlamydomonas reinhardtii]	GO:0004451	F:isocitrate lyase activity
			GO:0019752	P:carboxylic acid metabolic process
21	A8JFR9	acetyl CoA synthetase [Chlamydomonas reinhardtii]	GO:0003987	F:acetate-CoA ligase activity
			GO:0016208	F:AMP binding
			GO:0005524	F:ATP binding
			GO:0019427	P:acetyl-CoA biosynthetic process from acetate
22	A8HYU5	RecName: Full=S-adenosylmethionine synthase; Short=AdoMet synthase; AltName: Full=Methionine adenosyltransferase; Short=MAT	GO:0005737	C:cytoplasm
			GO:0005524	F:ATP binding
			GO:0046872	F:metal ion binding
			GO:0004478	F:methionine adenosyltransferase activity
			GO:0006730	P:one-carbon metabolic process
			GO:0006556	P:S-adenosylmethionine biosynthetic process
23	Q96550	mitochondrial F1F0 ATP synthase, alpha subunit [Chlamydomonas reinhardtii]	GO:0045261	C:proton-transporting ATP synthase complex, catalytic core F(1)
			GO:0005524	F:ATP binding
			GO:0046933	F:proton-transporting ATP synthase activity, rotational mechanism
			GO:0046961	F:proton-transporting ATPase activity, rotational mechanism
			GO:0015991	P:ATP hydrolysis coupled proton transport
			GO:0015986	P:ATP synthesis coupled proton transport
24	A8IAN1	unnamed protein product [Chlamydomonas reinhardtii]	GO:0004802	F:transketolase activity
25	P38482	RecName: Full=ATP synthase subunit beta, mitochondrial; Flags: Precursor	GO:0005743	C:mitochondrial inner membrane
			GO:0045261	C:proton-transporting ATP synthase complex, catalytic core F(1)
			GO:0005524	F:ATP binding
			GO:0046933	F:proton-transporting ATP synthase activity, rotational mechanism
			GO:0015991	P:ATP hydrolysis coupled proton transport
			GO:0015986	P:ATP synthesis coupled proton transport
26	A8ITH8	chaperonin 60B2 [Chlamydomonas reinhardtii]	GO:0005737	C:cytoplasm
			GO:0005524	F:ATP binding
			GO:0042026	P:protein refolding
27	O48949	protein disulfide isomerase [Chlamydomonas reinhardtii]	GO:0005783	C:endoplasmic reticulum
			GO:0003756	F:protein disulfide isomerase activity
			GO:0045454	P:cell redox homeostasis
			GO:0006457	P:protein folding
28	A8I7T8	binding protein 1 [Chlamydomonas reinhardtii]	GO:0005524	F:ATP binding
29	P17746	elongation factor Tu (chloroplast) [Chlamydomonas reinhardtii]	GO:0048046	C:apoplast
			GO:0009941	C:chloroplast envelope
			GO:0009535	C:chloroplast thylakoid membrane
			GO:0009295	C:nucleoid
			GO:0005730	C:nucleolus
			GO:0005525	F:GTP binding
			GO:0003924	F:GTPase activity
			GO:0003746	F:translation elongation factor activity
			GO:0042335	P:cuticle development
			GO:0000038	P:very long-chain fatty acid metabolic process
30	A8IIK8	ER-located HSP110/SSE-like protein [Chlamydomonas reinhardtii]	GO:0009507	C:chloroplast
			GO:0005794	C:Golgi apparatus
			GO:0005774	C:vacuolar membrane
			GO:0005524	F:ATP binding
			GO:0030244	P:cellulose biosynthetic process
			GO:0048193	P:Golgi vesicle transport
			GO:0006857	P:oligopeptide transport
			GO:0006457	P:protein folding
			GO:0034976	P:response to endoplasmic reticulum stress
			GO:0009408	P:response to heat
			GO:0009644	P:response to high light intensity
			GO:0042542	P:response to hydrogen peroxide
			GO:0009627	P:systemic acquired resistance
31	A8JCP5	NAD(P) transhydrogenase [Chlamydomonas reinhardtii]	GO:0016021	C:integral component of membrane
			GO:0008750	F:NAD(P)+ transhydrogenase (AB-specific) activity
			GO:0050661	F:NADP binding
			GO:0015992	P:proton transport
32	Q4U1D9	soluble starch synthase III [Chlamydomonas reinhardtii]	GO:2001070	F:starch binding
			GO:0009011	F:starch synthase activity
			GO:0009250	P:glucan biosynthetic process
33	A8J3Y6	AIR synthase-related protein [Chlamydomonas reinhardtii]	GO:0004642	F:phosphoribosylformylglycinamidine synthase activity
			GO:0006189	P:'de novo' IMP biosynthetic process
34	A8JIB7	chaperonin 60A [Chlamydomonas reinhardtii]	GO:0005737	C:cytoplasm
			GO:0005524	F:ATP binding
			GO:0042026	P:protein refolding
35	A8J1U1	heat shock protein 90A [Chlamydomonas reinhardtii]	GO:0005524	F:ATP binding
			GO:0006457	P:protein folding
			GO:0006950	P:response to stress
36	A8I972	unnamed protein product [Chlamydomonas reinhardtii]	GO:0005737	C:cytoplasm
			GO:0005524	F:ATP binding
			GO:0016485	P:protein processing
			GO:0009408	P:response to heat
37	Q6X898	malate synthase [Chlamydomonas reinhardtii]	GO:0004474	F:malate synthase activity
			GO:0006097	P:glyoxylate cycle
			GO:0006099	P:tricarboxylic acid cycle
38	A8I164	vacuolar ATP synthase, subunit A [Chlamydomonas reinhardtii]	GO:0048046	C:apoplast
			GO:0005618	C:cell wall
			GO:0009941	C:chloroplast envelope
			GO:0005794	C:Golgi apparatus
			GO:0000325	C:plant-type vacuole
			GO:0005886	C:plasma membrane
			GO:0009506	C:plasmodesma
			GO:0033180	C:proton-transporting V-type ATPase, V1 domain
			GO:0005524	F:ATP binding
			GO:0046961	F:proton-transporting ATPase activity, rotational mechanism
			GO:0015991	P:ATP hydrolysis coupled proton transport
			GO:0046034	P:ATP metabolic process
			GO:0006816	P:calcium ion transport
			GO:0016049	P:cell growth
			GO:0000902	P:cell morphogenesis
			GO:0007010	P:cytoskeleton organization
			GO:0006094	P:gluconeogenesis
			GO:0006007	P:glucose catabolic process
			GO:0006096	P:glycolytic process
			GO:0007030	P:Golgi organization
			GO:0048193	P:Golgi vesicle transport
			GO:0006972	P:hyperosmotic response
			GO:0006098	P:pentose-phosphate shunt
			GO:0010498	P:proteasomal protein catabolic process
			GO:0046686	P:response to cadmium ion
			GO:0009266	P:response to temperature stimulus
			GO:0007033	P:vacuole organization
			GO:0006833	P:water transport
39	Q42690	RecName: Full=Fructose-bisphosphate aldolase 1, chloroplastic; Flags: Precursor	GO:0009507	C:chloroplast
			GO:0004332	F:fructose-bisphosphate aldolase activity
			GO:0006096	P:glycolytic process
40	A8HXT4	pyruvate carboxylase, partial [Chlamydomonas reinhardtii]	GO:0005524	F:ATP binding
			GO:0009374	F:biotin binding
			GO:0004075	F:biotin carboxylase activity
			GO:0003677	F:DNA binding
			GO:0046872	F:metal ion binding
			GO:0004736	F:pyruvate carboxylase activity
			GO:0006094	P:gluconeogenesis
			GO:0006090	P:pyruvate metabolic process
41	A8IA39	chloroplast elongation factor G [Chlamydomonas reinhardtii]	GO:0048046	C:apoplast
			GO:0009941	C:chloroplast envelope
			GO:0009570	C:chloroplast stroma
			GO:0005739	C:mitochondrion
			GO:0005524	F:ATP binding
			GO:0005525	F:GTP binding
			GO:0003924	F:GTPase activity
			GO:0003746	F:translation elongation factor activity
			GO:0009902	P:chloroplast relocation
			GO:0006354	P:DNA-templated transcription, elongation
			GO:0016226	P:iron-sulfur cluster assembly
			GO:0000023	P:maltose metabolic process
			GO:0006098	P:pentose-phosphate shunt
			GO:0010207	P:photosystem II assembly
			GO:0043085	P:positive regulation of catalytic activity
			GO:0045893	P:positive regulation of transcription, DNA-templated
			GO:0035304	P:regulation of protein dephosphorylation
			GO:0006364	P:rRNA processing
			GO:0009845	P:seed germination
			GO:0019252	P:starch biosynthetic process
			GO:0010027	P:thylakoid membrane organization
			GO:0042793	P:transcription from plastid promoter
			GO:0010228	P:vegetative to reproductive phase transition of meristem
42	A8IX80	acetohydroxyacid dehydratase [Chlamydomonas reinhardtii]	GO:0009570	C:chloroplast stroma
			GO:0005507	F:copper ion binding
			GO:0004160	F:dihydroxy-acid dehydratase activity
			GO:0009082	P:branched-chain amino acid biosynthetic process
			GO:0009220	P:pyrimidine ribonucleotide biosynthetic process
43	A8HYA9	fumarate hydratase [Chlamydomonas reinhardtii]	GO:0004333	F:fumarate hydratase activity
			GO:0006091	P:generation of precursor metabolites and energy
44	A8ITU2	predicted protein [Chlamydomonas reinhardtii]	GO:0051287	F:NAD binding
			GO:0016616	F:oxidoreductase activity, acting on the CH-OH group of donors, NAD or NADP as acceptor
45	I2FKQ9	mitochondrial chaperonin 60 precursor [Chlamydomonas reinhardtii]	GO:0005737	C:cytoplasm
			GO:0005524	F:ATP binding
			GO:0042026	P:protein refolding
46	Q2VA40	PhoA [Chlamydomonas reinhardtii]	GO:0008184	F:glycogen phosphorylase activity
			GO:0030170	F:pyridoxal phosphate binding
			GO:0005975	P:carbohydrate metabolic process
47	A8JC04	phosphoglycerate kinase [Chlamydomonas reinhardtii]	GO:0005524	F:ATP binding
			GO:0004618	F:phosphoglycerate kinase activity
			GO:0006096	P:glycolytic process
48	A8J9S7	isocitrate dehydrogenase, NADP-dependent [Chlamydomonas reinhardtii]	GO:0004450	F:isocitrate dehydrogenase (NADP+) activity
			GO:0000287	F:magnesium ion binding
			GO:0051287	F:NAD binding
			GO:0006102	P:isocitrate metabolic process
			GO:0006099	P:tricarboxylic acid cycle
49	A8HME6	polyadenylate-binding protein RB47 [Chlamydomonas reinhardtii]	GO:0005737	C:cytoplasm
			GO:0000166	F:nucleotide binding
			GO:0003723	F:RNA binding
50	A8I5K1	dynamin-related GTPase [Chlamydomonas reinhardtii]	GO:0005525	F:GTP binding
			GO:0003924	F:GTPase activity
			GO:0052656	F:L-isoleucine transaminase activity
			GO:0052654	F:L-leucine transaminase activity
			GO:0052655	F:L-valine transaminase activity
51	A8I7P5	magnesium chelatase subunit H [Chlamydomonas reinhardtii]	GO:0009706	C:chloroplast inner membrane
			GO:0010007	C:magnesium chelatase complex
			GO:0005739	C:mitochondrion
			GO:0016851	F:magnesium chelatase activity
			GO:0015995	P:chlorophyll biosynthetic process
			GO:0019684	P:photosynthesis, light reaction
52	A8IL08	membrane AAA-metalloprotease [Chlamydomonas reinhardtii]	GO:0016020	C:membrane
			GO:0005524	F:ATP binding
			GO:0004222	F:metalloendopeptidase activity
53	A8HWA8	pyridine nucleotide binding protein [Chlamydomonas reinhardtii]	GO:0009941	C:chloroplast envelope
			GO:0009535	C:chloroplast thylakoid membrane
			GO:0016556	P:mRNA modification
			GO:0019684	P:photosynthesis, light reaction
			GO:0010103	P:stomatal complex morphogenesis
54	A8I263	aspartate aminotransferase [Chlamydomonas reinhardtii]	GO:0048046	C:apoplast
			GO:0009941	C:chloroplast envelope
			GO:0009570	C:chloroplast stroma
			GO:0010319	C:stromule
			GO:0004069	F:L-aspartate:2-oxoglutarate aminotransferase activity
			GO:0080130	F:L-phenylalanine:2-oxoglutarate aminotransferase activity
			GO:0030170	F:pyridoxal phosphate binding
			GO:0006520	P:cellular amino acid metabolic process
			GO:0009693	P:ethylene biosynthetic process
55	O64925	unnamed protein product [Chlamydomonas reinhardtii]	GO:0009501	C:amyloplast
			GO:0009507	C:chloroplast
			GO:0009011	F:starch synthase activity
			GO:0019252	P:starch biosynthetic process
56	A8IZU0	heat shock protein 70C [Chlamydomonas reinhardtii]	GO:0005524	F:ATP binding
			GO:0006457	P:protein folding
57	Q540H1	alpha tubulin-2 [Chlamydomonas reinhardtii]	GO:0005737	C:cytoplasm
			GO:0005874	C:microtubule
			GO:0005525	F:GTP binding
			GO:0003924	F:GTPase activity
			GO:0005200	F:structural constituent of cytoskeleton
			GO:0007017	P:microtubule-based process
			GO:0051258	P:protein polymerization
58	A8J1S7	bifunctional aspartate kinase/homoserine dehydrogenase [Chlamydomonas reinhardtii]	GO:0016597	F:amino acid binding
			GO:0004072	F:aspartate kinase activity
			GO:0050661	F:NADP binding
			GO:0016491	F:oxidoreductase activity
			GO:0008652	P:cellular amino acid biosynthetic process
59	A8IAT4	acetohydroxy acid isomeroreductase [Chlamydomonas reinhardtii]	GO:0048046	C:apoplast
			GO:0005618	C:cell wall
			GO:0009941	C:chloroplast envelope
			GO:0009570	C:chloroplast stroma
			GO:0005739	C:mitochondrion
			GO:0005507	F:copper ion binding
			GO:0004455	F:ketol-acid reductoisomerase activity
			GO:0009082	P:branched-chain amino acid biosynthetic process
			GO:0006094	P:gluconeogenesis
			GO:0006096	P:glycolytic process
			GO:0006164	P:purine nucleotide biosynthetic process
			GO:0009651	P:response to salt stress
60	A8HP06	succinate dehydrogenase subunit A [Chlamydomonas reinhardtii]	GO:0050660	F:flavin adenine dinucleotide binding
			GO:0016627	F:oxidoreductase activity, acting on the CH-CH group of donors
			GO:0022900	P:electron transport chain
			GO:0006099	P:tricarboxylic acid cycle
61	Q6J213	chloroplast phytoene desaturase precursor [Chlamydomonas reinhardtii]	GO:0009941	C:chloroplast envelope
			GO:0009534	C:chloroplast thylakoid
			GO:0016705	F:oxidoreductase activity, acting on paired donors, with incorporation or reduction of molecular oxygen
			GO:0016166	F:phytoene dehydrogenase activity
			GO:0016117	P:carotenoid biosynthetic process
			GO:0046777	P:protein autophosphorylation
			GO:0010155	P:regulation of proton transport
62	A8IRW5	glycoside-hydrolase-like protein [Chlamydomonas reinhardtii]	GO:0009507	C:chloroplast
			GO:0005783	C:endoplasmic reticulum
			GO:0030246	F:carbohydrate binding
			GO:0015926	F:glucosidase activity
			GO:0030244	P:cellulose biosynthetic process
			GO:0042742	P:defense response to bacterium
			GO:0048193	P:Golgi vesicle transport
			GO:0009826	P:unidimensional cell growth
63	A8IZZ9	phosphate acetyltransferase [Chlamydomonas reinhardtii]	GO:0008959	F:phosphate acetyltransferase activity
64	A2PZC2	UDP-Glucose:protein transglucosylase [Chlamydomonas reinhardtii]	GO:0016866	F:intramolecular transferase activity
			GO:0030244	P:cellulose biosynthetic process
65	A8IP17	eukaryotic initiation factor 4A-like protein [Chlamydomonas reinhardtii]	GO:0005524	F:ATP binding
			GO:0004386	F:helicase activity
			GO:0003743	F:translation initiation factor activity
66	A8JFK4	unnamed protein product [Chlamydomonas reinhardtii]	GO:0004372	F:glycine hydroxymethyltransferase activity
			GO:0008168	F:methyltransferase activity
			GO:0030170	F:pyridoxal phosphate binding
			GO:0006544	P:glycine metabolic process
			GO:0006563	P:L-serine metabolic process
			GO:0035999	P:tetrahydrofolate interconversion
67	A8IRV6	eukaryotic initiation factor [Chlamydomonas reinhardtii]	GO:0016282	C:eukaryotic 43S preinitiation complex
			GO:0033290	C:eukaryotic 48S preinitiation complex
			GO:0005852	C:eukaryotic translation initiation factor 3 complex
			GO:0000166	F:nucleotide binding
			GO:0003743	F:translation initiation factor activity
			GO:0001731	P:formation of translation preinitiation complex
			GO:0006446	P:regulation of translational initiation
68	A8I531	magnesium chelatase subunit D [Chlamydomonas reinhardtii]	GO:0009570	C:chloroplast stroma
			GO:0009534	C:chloroplast thylakoid
			GO:0010007	C:magnesium chelatase complex
			GO:0005524	F:ATP binding
			GO:0016851	F:magnesium chelatase activity
			GO:0015995	P:chlorophyll biosynthetic process
			GO:0009690	P:cytokinin metabolic process
			GO:0019288	P:isopentenyl diphosphate biosynthetic process, methylerythritol 4-phosphate pathway
			GO:0015979	P:photosynthesis
69	A8J2S0	citrate synthase [Chlamydomonas reinhardtii]	GO:0046912	F:transferase activity, transferring acyl groups, acyl groups converted into alkyl on transfer
			GO:0044262	P:cellular carbohydrate metabolic process
			GO:0006099	P:tricarboxylic acid cycle
70	A8IVM9	glycine cleavage system, P protein [Chlamydomonas reinhardtii]	GO:0004375	F:glycine dehydrogenase (decarboxylating) activity
			GO:0030170	F:pyridoxal phosphate binding
			GO:0006546	P:glycine catabolic process
71	A8JG58	hypothetical protein CHLREDRAFT_82920 [Chlamydomonas reinhardtii]	GO:0005737	C:cytoplasm
			GO:0005524	F:ATP binding
			GO:0004820	F:glycine-tRNA ligase activity
			GO:0006426	P:glycyl-tRNA aminoacylation
72	A8J8Z1	phosphoglucomutase [Chlamydomonas reinhardtii]	GO:0048046	C:apoplast
			GO:0009941	C:chloroplast envelope
			GO:0009570	C:chloroplast stroma
			GO:0010319	C:stromule
			GO:0000287	F:magnesium ion binding
			GO:0004614	F:phosphoglucomutase activity
			GO:0042742	P:defense response to bacterium
			GO:0009590	P:detection of gravity
			GO:0019761	P:glucosinolate biosynthetic process
			GO:0019288	P:isopentenyl diphosphate biosynthetic process, methylerythritol 4-phosphate pathway
			GO:0000023	P:maltose metabolic process
			GO:0006098	P:pentose-phosphate shunt
			GO:0009664	P:plant-type cell wall organization
			GO:0000272	P:polysaccharide catabolic process
			GO:0043085	P:positive regulation of catalytic activity
			GO:0019252	P:starch biosynthetic process
73	A8HMC0	calreticulin [Chlamydomonas reinhardtii]	GO:0005783	C:endoplasmic reticulum
			GO:0005509	F:calcium ion binding
			GO:0006457	P:protein folding
74	A8IKI9	mitochondrial processing peptidase alpha subunit [Chlamydomonas reinhardtii]	GO:0003824	F:catalytic activity
			GO:0046872	F:metal ion binding
75	A8IW34	RecName: Full=Adenylosuccinate synthetase, chloroplastic; Short=AMPSase; Short=AdSS; AltName: Full=IMP--aspartate ligase; Flags: Precursor	GO:0048046	C:apoplast
			GO:0009570	C:chloroplast stroma
			GO:0004019	F:adenylosuccinate synthase activity
			GO:0005525	F:GTP binding
			GO:0000287	F:magnesium ion binding
			GO:0044208	P:'de novo' AMP biosynthetic process
			GO:0009220	P:pyrimidine ribonucleotide biosynthetic process
76	A8HVU5	phosphoglycerate mutase [Chlamydomonas reinhardtii]	GO:0005737	C:cytoplasm
			GO:0030145	F:manganese ion binding
			GO:0004619	F:phosphoglycerate mutase activity
			GO:0006007	P:glucose catabolic process
77	A8J129	aspartate aminotransferase [Chlamydomonas reinhardtii]	GO:0004069	F:L-aspartate:2-oxoglutarate aminotransferase activity
			GO:0080130	F:L-phenylalanine:2-oxoglutarate aminotransferase activity
			GO:0030170	F:pyridoxal phosphate binding
			GO:0009058	P:biosynthetic process
			GO:0006520	P:cellular amino acid metabolic process
78	Q8W4V3	unnamed protein product [Chlamydomonas reinhardtii]	GO:0004372	F:glycine hydroxymethyltransferase activity
			GO:0008168	F:methyltransferase activity
			GO:0030170	F:pyridoxal phosphate binding
			GO:0006544	P:glycine metabolic process
			GO:0006563	P:L-serine metabolic process
			GO:0035999	P:tetrahydrofolate interconversion
79	P93106	NAD-dependent malate dehydrogenase [Chlamydomonas reinhardtii]	GO:0030060	F:L-malate dehydrogenase activity
			GO:0005975	P:carbohydrate metabolic process
			GO:0006108	P:malate metabolic process
80	A8J914	UDP-glucose dehydrogenase [Chlamydomonas reinhardtii]	GO:0051287	F:NAD binding
			GO:0003979	F:UDP-glucose 6-dehydrogenase activity
81	O22547	Sequence 8 from patent US 8426204	GO:0003984	F:acetolactate synthase activity
			GO:0050660	F:flavin adenine dinucleotide binding
			GO:0000287	F:magnesium ion binding
			GO:0030976	F:thiamine pyrophosphate binding
			GO:0009082	P:branched-chain amino acid biosynthetic process
82	A8J6C7	membrane AAA-metalloprotease [Chlamydomonas reinhardtii]	GO:0016020	C:membrane
			GO:0005524	F:ATP binding
			GO:0004222	F:metalloendopeptidase activity
83	Q5QEB2	chloroplast polyprotein of elongation factor Ts precursor [Chlamydomonas reinhardtii]	GO:0005622	C:intracellular
			GO:0003746	F:translation elongation factor activity
84	A8IXE0	S-Adenosyl homocysteine hydrolase [Chlamydomonas reinhardtii]	GO:0004013	F:adenosylhomocysteinase activity
			GO:0006730	P:one-carbon metabolic process
85	Q94FT3	RecName: Full=Magnesium-chelatase subunit ChlI, chloroplastic; Short=Mg-chelatase subunit I-1; AltName: Full=Mg-protoporphyrin IX chelatase subunit ChlI; Flags	GO:0005737	C:cytoplasm
			GO:0005524	F:ATP binding
			GO:0004824	F:lysine-tRNA ligase activity
			GO:0003676	F:nucleic acid binding
			GO:0006430	P:lysyl-tRNA aminoacylation
86	A8J3P5	heat shock protein 70E [Chlamydomonas reinhardtii]	GO:0005524	F:ATP binding
87	A8J2E9	glycolate dehydrogenase [Chlamydomonas reinhardtii]	GO:0050660	F:flavin adenine dinucleotide binding
			GO:0051536	F:iron-sulfur cluster binding
			GO:0008762	F:UDP-N-acetylmuramate dehydrogenase activity
88	Q6SA05	rubisco activase [Chlamydomonas reinhardtii]	GO:0048046	C:apoplast
			GO:0005618	C:cell wall
			GO:0009941	C:chloroplast envelope
			GO:0009535	C:chloroplast thylakoid membrane
			GO:0005634	C:nucleus
			GO:0010319	C:stromule
			GO:0043531	F:ADP binding
			GO:0005524	F:ATP binding
			GO:0046863	F:ribulose-1,5-bisphosphate carboxylase/oxygenase activator activity
			GO:0050832	P:defense response to fungus
			GO:0009595	P:detection of biotic stimulus
			GO:0009867	P:jasmonic acid mediated signaling pathway
			GO:0010150	P:leaf senescence
			GO:0000165	P:MAPK cascade
			GO:0031348	P:negative regulation of defense response
			GO:0019684	P:photosynthesis, light reaction
			GO:0006612	P:protein targeting to membrane
			GO:0010310	P:regulation of hydrogen peroxide metabolic process
			GO:0043900	P:regulation of multi-organism process
			GO:0010363	P:regulation of plant-type hypersensitive response
			GO:0010155	P:regulation of proton transport
			GO:0009637	P:response to blue light
			GO:0010200	P:response to chitin
			GO:0010218	P:response to far red light
			GO:0009644	P:response to high light intensity
			GO:0010114	P:response to red light
			GO:0009744	P:response to sucrose
			GO:0009697	P:salicylic acid biosynthetic process
			GO:0009862	P:systemic acquired resistance, salicylic acid mediated signaling pathway
89	A8IXZ0	beta-2 tubulin [Chlamydomonas reinhardtii]	GO:0005737	C:cytoplasm
			GO:0005874	C:microtubule
			GO:0005525	F:GTP binding
			GO:0003924	F:GTPase activity
			GO:0005200	F:structural constituent of cytoskeleton
			GO:0007017	P:microtubule-based process
			GO:0051258	P:protein polymerization
90	A8JH98	enolase [Chlamydomonas reinhardtii]	GO:0000015	C:phosphopyruvate hydratase complex
			GO:0000287	F:magnesium ion binding
			GO:0004634	F:phosphopyruvate hydratase activity
			GO:0006096	P:glycolytic process
91	A8HPF4	predicted protein [Chlamydomonas reinhardtii]	GO:0005741	C:mitochondrial outer membrane
			GO:0055085	P:transmembrane transport
92	Q66T67	heat shock protein 90C [Chlamydomonas reinhardtii]	GO:0005524	F:ATP binding
			GO:0006457	P:protein folding
			GO:0006950	P:response to stress
93	A8JBI5	ferredoxin-sulfite reductase [Chlamydomonas reinhardtii]	GO:0048046	C:apoplast
			GO:0009941	C:chloroplast envelope
			GO:0042644	C:chloroplast nucleoid
			GO:0016020	C:membrane
			GO:0010319	C:stromule
			GO:0051539	F:4 iron, 4 sulfur cluster binding
			GO:0005507	F:copper ion binding
			GO:0003677	F:DNA binding
			GO:0020037	F:heme binding
			GO:0050311	F:sulfite reductase (ferredoxin) activity
			GO:0016002	F:sulfite reductase activity
			GO:0019344	P:cysteine biosynthetic process
			GO:0006323	P:DNA packaging
			GO:0019761	P:glucosinolate biosynthetic process
			GO:0006096	P:glycolytic process
			GO:0007030	P:Golgi organization
			GO:0006972	P:hyperosmotic response
			GO:0009684	P:indoleacetic acid biosynthetic process
			GO:0045892	P:negative regulation of transcription, DNA-templated
			GO:0006275	P:regulation of DNA replication
			GO:0046686	P:response to cadmium ion
			GO:0009266	P:response to temperature stimulus
			GO:0016126	P:sterol biosynthetic process
			GO:0019424	P:sulfide oxidation, using siroheme sulfite reductase
			GO:0006833	P:water transport
94	A8J3F7	mitochondrial substrate carrier protein [Chlamydomonas reinhardtii]	GO:0005618	C:cell wall
			GO:0009941	C:chloroplast envelope
			GO:0016021	C:integral component of membrane
			GO:0009506	C:plasmodesma
			GO:0005774	C:vacuolar membrane
			GO:0005310	F:dicarboxylic acid transmembrane transporter activity
			GO:0015142	F:tricarboxylic acid transmembrane transporter activity
			GO:0009060	P:aerobic respiration
			GO:0006007	P:glucose catabolic process
			GO:0006096	P:glycolytic process
			GO:0046686	P:response to cadmium ion
95	A8J506	argininosuccinate synthase [Chlamydomonas reinhardtii]	GO:0009570	C:chloroplast stroma
			GO:0004055	F:argininosuccinate synthase activity
			GO:0005524	F:ATP binding
			GO:0006526	P:arginine biosynthetic process
			GO:0009165	P:nucleotide biosynthetic process
			GO:0006567	P:threonine catabolic process
96	A8JBM7	hypothetical protein CHLREDRAFT_152568 [Chlamydomonas reinhardtii]	GO:0070569	F:uridylyltransferase activity
97	A8IBY2	predicted protein, partial [Chlamydomonas reinhardtii]	GO:0005524	F:ATP binding
			GO:0004386	F:helicase activity
			GO:0003676	F:nucleic acid binding
98	A8IAY6	5,10-methylenetetrahydrofolate reductase [Chlamydomonas reinhardtii]	GO:0004489	F:methylenetetrahydrofolate reductase (NAD(P)H) activity
			GO:0006555	P:methionine metabolic process
			GO:0035999	P:tetrahydrofolate interconversion
99	A8IQ05	succinate-coa ligase beta chain [Chlamydomonas reinhardtii]	GO:0005524	F:ATP binding
			GO:0005507	F:copper ion binding
			GO:0016874	F:ligase activity
			GO:0006094	P:gluconeogenesis
			GO:0006096	P:glycolytic process
			GO:0019243	P:methylglyoxal catabolic process to D-lactate
			GO:0009853	P:photorespiration
			GO:0080129	P:proteasome core complex assembly
			GO:0051788	P:response to misfolded protein
			GO:0009651	P:response to salt stress
			GO:0006511	P:ubiquitin-dependent protein catabolic process
100	A8HNE8	unnamed protein product [Chlamydomonas reinhardtii]	GO:0009941	C:chloroplast envelope
			GO:0009535	C:chloroplast thylakoid membrane
			GO:0045550	F:geranylgeranyl reductase activity
			GO:0016628	F:oxidoreductase activity, acting on the CH-CH group of donors, NAD or NADP as acceptor
			GO:0015995	P:chlorophyll biosynthetic process
			GO:0019344	P:cysteine biosynthetic process
			GO:0019684	P:photosynthesis, light reaction
			GO:0035304	P:regulation of protein dephosphorylation
101	A8IPQ9	calcium-dependent protein kinase 1 [Chlamydomonas reinhardtii]	GO:0005524	F:ATP binding
			GO:0005509	F:calcium ion binding
			GO:0004674	F:protein serine/threonine kinase activity
102	P50362	RecName: Full=Glyceraldehyde-3-phosphate dehydrogenase A, chloroplastic; AltName: Full=NADP-dependent glyceraldehydephosphate dehydrogenase subunit A; Flags: P	GO:0005840	C:ribosome
			GO:0003735	F:structural constituent of ribosome
			GO:0006412	P:translation
103	A8II42	T-complex protein 1, gamma subunit [Chlamydomonas reinhardtii]	GO:0005829	C:cytosol
			GO:0005524	F:ATP binding
			GO:0006457	P:protein folding
			GO:0006364	P:rRNA processing
104	A8J6J6	acetyl-CoA acyltransferase [Chlamydomonas reinhardtii]	GO:0003988	F:acetyl-CoA C-acyltransferase activity
105	A8IE23	phosphoglucose isomerase [Chlamydomonas reinhardtii]	GO:0005829	C:cytosol
			GO:0004347	F:glucose-6-phosphate isomerase activity
			GO:0009817	P:defense response to fungus, incompatible interaction
			GO:0009813	P:flavonoid biosynthetic process
			GO:0006094	P:gluconeogenesis
			GO:0006096	P:glycolytic process
			GO:0009744	P:response to sucrose
			GO:0010224	P:response to UV-B
106	Q84UB2	unnamed protein product [Chlamydomonas reinhardtii]	GO:0005829	C:cytosol
			GO:0004066	F:asparagine synthase (glutamine-hydrolyzing) activity
			GO:0005524	F:ATP binding
			GO:0003922	F:GMP synthase (glutamine-hydrolyzing) activity
			GO:0016462	F:pyrophosphatase activity
			GO:0006529	P:asparagine biosynthetic process
			GO:0006177	P:GMP biosynthetic process
			GO:0006606	P:protein import into nucleus
			GO:0009220	P:pyrimidine ribonucleotide biosynthetic process
			GO:0001510	P:RNA methylation
107	A8J3L9	methylmalonate semi-aldehyde dehydrogenase [Chlamydomonas reinhardtii]	GO:0004029	F:aldehyde dehydrogenase (NAD) activity
			GO:0005507	F:copper ion binding
			GO:0018478	F:malonate-semialdehyde dehydrogenase (acetylating) activity
			GO:0004491	F:methylmalonate-semialdehyde dehydrogenase (acylating) activity
			GO:0015996	P:chlorophyll catabolic process
			GO:0006979	P:response to oxidative stress
108	A8HZZ1	threonine synthase [Chlamydomonas reinhardtii]	GO:0005737	C:cytoplasm
			GO:0030170	F:pyridoxal phosphate binding
			GO:0004795	F:threonine synthase activity
			GO:0008152	P:metabolic process
109	A8J7H3	glutamate-1-semialdehyde aminotransferase [Chlamydomonas reinhardtii]	GO:0042286	F:glutamate-1-semialdehyde 2,1-aminomutase activity
			GO:0030170	F:pyridoxal phosphate binding
			GO:0008483	F:transaminase activity
			GO:0033014	P:tetrapyrrole biosynthetic process
110	A8JCJ9	predicted protein [Chlamydomonas reinhardtii]	GO:0005524	F:ATP binding
			GO:0016887	F:ATPase activity
111	A8IBN3	predicted protein [Chlamydomonas reinhardtii]	GO:0005737	C:cytoplasm
			GO:0005524	F:ATP binding
			GO:0004827	F:proline-tRNA ligase activity
			GO:0006433	P:prolyl-tRNA aminoacylation
112	A8JCQ8	acetyl CoA synthetase [Chlamydomonas reinhardtii]	GO:0003987	F:acetate-CoA ligase activity
			GO:0016208	F:AMP binding
			GO:0019427	P:acetyl-CoA biosynthetic process from acetate
113	A8J0E4	oxygen-evolving enhancer protein 1 of photosystem II [Chlamydomonas reinhardtii]	GO:0019898	C:extrinsic component of membrane
			GO:0016021	C:integral component of membrane
			GO:0009654	C:photosystem II oxygen evolving complex
			GO:0005509	F:calcium ion binding
			GO:0015979	P:photosynthesis
			GO:0042549	P:photosystem II stabilization
114	Q9S7V1	coproporphyrinogen III oxidase precursor [Chlamydomonas reinhardtii]	GO:0004109	F:coproporphyrinogen oxidase activity
			GO:0006779	P:porphyrin-containing compound biosynthetic process
115	A8IA45	vacuolar ATP synthase subunit B [Chlamydomonas reinhardtii]	GO:0033180	C:proton-transporting V-type ATPase, V1 domain
			GO:0005524	F:ATP binding
			GO:0016820	F:hydrolase activity, acting on acid anhydrides, catalyzing transmembrane movement of substances
			GO:0015991	P:ATP hydrolysis coupled proton transport
			GO:0046034	P:ATP metabolic process
116	A8IH03	phosphoserine aminotransferase [Chlamydomonas reinhardtii]	GO:0004648	F:O-phospho-L-serine:2-oxoglutarate aminotransferase activity
			GO:0030170	F:pyridoxal phosphate binding
			GO:0006564	P:L-serine biosynthetic process
117	A8IIP9	T-complex protein 1, alpha subunit [Chlamydomonas reinhardtii]	GO:0005829	C:cytosol
			GO:0005524	F:ATP binding
			GO:0010388	P:cullin deneddylation
			GO:0007010	P:cytoskeleton organization
			GO:0006094	P:gluconeogenesis
			GO:0034968	P:histone lysine methylation
			GO:0009640	P:photomorphogenesis
			GO:0010498	P:proteasomal protein catabolic process
			GO:0006457	P:protein folding
			GO:0009220	P:pyrimidine ribonucleotide biosynthetic process
			GO:0009909	P:regulation of flower development
			GO:0001510	P:RNA methylation
118	Q9ZTA7	protoporphyrinogen oxidase precursor [Chlamydomonas reinhardtii]	GO:0009941	C:chloroplast envelope
			GO:0009534	C:chloroplast thylakoid
			GO:0004729	F:oxygen-dependent protoporphyrinogen oxidase activity
			GO:0006779	P:porphyrin-containing compound biosynthetic process
119	A8J6C3	phosphoglucan water dikinase [Chlamydomonas reinhardtii]	GO:0009570	C:chloroplast stroma
			GO:0005524	F:ATP binding
			GO:0019200	F:carbohydrate kinase activity
			GO:2001070	F:starch binding
			GO:0009664	P:plant-type cell wall organization
			GO:0046777	P:protein autophosphorylation
			GO:0019252	P:starch biosynthetic process
			GO:0005983	P:starch catabolic process
120	Q7X7A7	14-3-3-like protein [Chlamydomonas reinhardtii]	GO:0004623	F:phospholipase A2 activity
121	A8I528	voltage-dependent anion-selective channel protein [Chlamydomonas reinhardtii]	GO:0005741	C:mitochondrial outer membrane
			GO:0055085	P:transmembrane transport
122	A8IJ34	sterol-C24-methyltransferase [Chlamydomonas reinhardtii]	GO:0008168	F:methyltransferase activity
			GO:0006694	P:steroid biosynthetic process
123	C5HJ53	cytochrome f (chloroplast) [Chlamydomonas reinhardtii]	GO:0009535	C:chloroplast thylakoid membrane
			GO:0031361	C:integral component of thylakoid membrane
			GO:0009055	F:electron carrier activity
			GO:0020037	F:heme binding
			GO:0005506	F:iron ion binding
			GO:0055114	P:oxidation-reduction process
			GO:0015979	P:photosynthesis
124	A8J8Y1	putative protein has homology to G protein beta subunit [Chlamydomonas reinhardtii]	GO:0016301	F:kinase activity
125	A8I7T1	heat shock protein 90B, partial [Chlamydomonas reinhardtii]	GO:0048046	C:apoplast
			GO:0009507	C:chloroplast
			GO:0005739	C:mitochondrion
			GO:0005634	C:nucleus
			GO:0005886	C:plasma membrane
			GO:0009506	C:plasmodesma
			GO:0005774	C:vacuolar membrane
			GO:0005524	F:ATP binding
			GO:0006094	P:gluconeogenesis
			GO:0006096	P:glycolytic process
			GO:0007030	P:Golgi organization
			GO:0006972	P:hyperosmotic response
			GO:0006499	P:N-terminal protein myristoylation
			GO:0006457	P:protein folding
			GO:0009306	P:protein secretion
			GO:0010075	P:regulation of meristem growth
			GO:0009934	P:regulation of meristem structural organization
			GO:0034976	P:response to endoplasmic reticulum stress
			GO:0009408	P:response to heat
			GO:0009644	P:response to high light intensity
			GO:0042542	P:response to hydrogen peroxide
			GO:0009651	P:response to salt stress
			GO:0009414	P:response to water deprivation
			GO:0006833	P:water transport
126	Q42686	RecName: Full=Malate dehydrogenase, mitochondrial; Flags: Precursor	GO:0005759	C:mitochondrial matrix
			GO:0030060	F:L-malate dehydrogenase activity
			GO:0005975	P:carbohydrate metabolic process
			GO:0006108	P:malate metabolic process
			GO:0006099	P:tricarboxylic acid cycle
127	A8J5P7	ubiquinol:cytochrome c oxidoreductase 50 kDa core 1 subunit [Chlamydomonas reinhardtii]	GO:0003824	F:catalytic activity
			GO:0046872	F:metal ion binding
128	A8IYP4	phosphoribulokinase precursor [Chlamydomonas reinhardtii]	GO:0048046	C:apoplast
			GO:0009941	C:chloroplast envelope
			GO:0009570	C:chloroplast stroma
			GO:0009535	C:chloroplast thylakoid membrane
			GO:0010319	C:stromule
			GO:0005524	F:ATP binding
			GO:0008974	F:phosphoribulokinase activity
			GO:0005975	P:carbohydrate metabolic process
			GO:0009902	P:chloroplast relocation
			GO:0019344	P:cysteine biosynthetic process
			GO:0050832	P:defense response to fungus
			GO:0009595	P:detection of biotic stimulus
			GO:0009867	P:jasmonic acid mediated signaling pathway
			GO:0000165	P:MAPK cascade
			GO:0031348	P:negative regulation of defense response
			GO:0006098	P:pentose-phosphate shunt
			GO:0009773	P:photosynthetic electron transport in photosystem I
			GO:0010207	P:photosystem II assembly
			GO:0006612	P:protein targeting to membrane
			GO:0010310	P:regulation of hydrogen peroxide metabolic process
			GO:0043900	P:regulation of multi-organism process
			GO:0010363	P:regulation of plant-type hypersensitive response
			GO:0035304	P:regulation of protein dephosphorylation
			GO:0009637	P:response to blue light
			GO:0010200	P:response to chitin
			GO:0010218	P:response to far red light
			GO:0010114	P:response to red light
			GO:0006364	P:rRNA processing
			GO:0009697	P:salicylic acid biosynthetic process
			GO:0010103	P:stomatal complex morphogenesis
			GO:0009862	P:systemic acquired resistance, salicylic acid mediated signaling pathway
129	O81954	1-deoxy-D-xylulose-5-phosphate synthase [Chlamydomonas reinhardtii]	GO:0008661	F:1-deoxy-D-xylulose-5-phosphate synthase activity
			GO:0016114	P:terpenoid biosynthetic process
130	A8IKA4	hypothetical protein CHLREDRAFT_144600, partial [Chlamydomonas reinhardtii]	GO:0036459	F:ubiquitinyl hydrolase activity
			GO:0006511	P:ubiquitin-dependent protein catabolic process
131	A8J5F7	6-phosphogluconate dehydrogenase, decarboxylating [Chlamydomonas reinhardtii]	GO:0050661	F:NADP binding
			GO:0004616	F:phosphogluconate dehydrogenase (decarboxylating) activity
			GO:0006098	P:pentose-phosphate shunt
132	A8JF35	gln-glu non-discriminatory tRNA synthetase [Chlamydomonas reinhardtii]	GO:0005829	C:cytosol
			GO:0005524	F:ATP binding
			GO:0004818	F:glutamate-tRNA ligase activity
			GO:0007010	P:cytoskeleton organization
			GO:0006094	P:gluconeogenesis
			GO:0006424	P:glutamyl-tRNA aminoacylation
			GO:0009165	P:nucleotide biosynthetic process
			GO:0010498	P:proteasomal protein catabolic process
133	A8IX35	predicted protein [Chlamydomonas reinhardtii]	GO:0016491	F:oxidoreductase activity
			GO:0008270	F:zinc ion binding
134	A8JAP7	hypothetical protein CHLREDRAFT_193467 [Chlamydomonas reinhardtii]	GO:0005737	C:cytoplasm
			GO:0003938	F:IMP dehydrogenase activity
			GO:0046872	F:metal ion binding
			GO:0000166	F:nucleotide binding
			GO:0006177	P:GMP biosynthetic process
135	A8JGF4	biotin carboxylase, acetyl-CoA carboxylase component [Chlamydomonas reinhardtii]	GO:0005524	F:ATP binding
			GO:0004075	F:biotin carboxylase activity
			GO:0046872	F:metal ion binding
136	A8IJJ8	phosphoribosylaminoimidazole carboxylase, eukaryotic-type [Chlamydomonas reinhardtii]	GO:0005524	F:ATP binding
			GO:0046872	F:metal ion binding
			GO:0004638	F:phosphoribosylaminoimidazole carboxylase activity
			GO:0006189	P:'de novo' IMP biosynthetic process
137	A8J090	hybrid-cluster protein [Chlamydomonas reinhardtii]	GO:0005737	C:cytoplasm
			GO:0051536	F:iron-sulfur cluster binding
			GO:0016661	F:oxidoreductase activity, acting on other nitrogenous compounds as donors
138	A8J6Y8	ferredoxin-nadp reductase [Chlamydomonas reinhardtii]	GO:0004324	F:ferredoxin-NADP+ reductase activity
139	A8JFB1	porphobilinogen deaminase [Chlamydomonas reinhardtii]	GO:0048046	C:apoplast
			GO:0009941	C:chloroplast envelope
			GO:0009570	C:chloroplast stroma
			GO:0004418	F:hydroxymethylbilane synthase activity
			GO:0009073	P:aromatic amino acid family biosynthetic process
			GO:0030154	P:cell differentiation
			GO:0019344	P:cysteine biosynthetic process
			GO:0009814	P:defense response, incompatible interaction
			GO:0019288	P:isopentenyl diphosphate biosynthetic process, methylerythritol 4-phosphate pathway
			GO:0009965	P:leaf morphogenesis
			GO:0006098	P:pentose-phosphate shunt
			GO:0018160	P:peptidyl-pyrromethane cofactor linkage
			GO:0019684	P:photosynthesis, light reaction
			GO:0045893	P:positive regulation of transcription, DNA-templated
			GO:0009409	P:response to cold
			GO:0006364	P:rRNA processing
			GO:0009697	P:salicylic acid biosynthetic process
			GO:0033014	P:tetrapyrrole biosynthetic process
			GO:0006744	P:ubiquinone biosynthetic process
140	A8JAW4	hypothetical protein CHLREDRAFT_139416 [Chlamydomonas reinhardtii]	GO:0005730	C:nucleolus
			GO:0005886	C:plasma membrane
			GO:0004177	F:aminopeptidase activity
			GO:0008235	F:metalloexopeptidase activity
			GO:0010388	P:cullin deneddylation
			GO:0009640	P:photomorphogenesis
			GO:0006606	P:protein import into nucleus
			GO:0006164	P:purine nucleotide biosynthetic process
			GO:0009220	P:pyrimidine ribonucleotide biosynthetic process
			GO:0001510	P:RNA methylation
141	A8J942	hypothetical protein CHLREDRAFT_120516, partial [Chlamydomonas reinhardtii]	GO:0051287	F:NAD binding
			GO:0004616	F:phosphogluconate dehydrogenase (decarboxylating) activity
142	Q93Z22	putative plasma membrane-type proton ATPase [Chlamydomonas reinhardtii]	GO:0016021	C:integral component of membrane
			GO:0005524	F:ATP binding
			GO:0008553	F:hydrogen-exporting ATPase activity, phosphorylative mechanism
			GO:0046872	F:metal ion binding
			GO:0006754	P:ATP biosynthetic process
143	Q8LL91	ferroxidase-like protein [Chlamydomonas reinhardtii]	GO:0005886	C:plasma membrane
			GO:0005507	F:copper ion binding
			GO:0016491	F:oxidoreductase activity
			GO:0006879	P:cellular iron ion homeostasis
			GO:0006826	P:iron ion transport
144	A8I4P5	ribosomal protein S3, component of cytosolic 80S ribosome and 40S small subunit [Chlamydomonas reinhardtii]	GO:0015935	C:small ribosomal subunit
			GO:0003723	F:RNA binding
			GO:0003735	F:structural constituent of ribosome
			GO:0006412	P:translation
145	A8IJ19	aldehyde dehydrogenase [Chlamydomonas reinhardtii]	GO:0016620	F:oxidoreductase activity, acting on the aldehyde or oxo group of donors, NAD or NADP as acceptor
146	A8IMY5	anthranilate synthase, alpha subunit, partial [Chlamydomonas reinhardtii]	GO:0016833	F:oxo-acid-lyase activity
			GO:0009058	P:biosynthetic process
147	A8IMP6	ribosomal protein S4, component of cytosolic 80S ribosome and 40S small subunit [Chlamydomonas reinhardtii]	GO:0005840	C:ribosome
			GO:0019843	F:rRNA binding
			GO:0003735	F:structural constituent of ribosome
			GO:0006412	P:translation
148	A8IRK4	sedoheptulose-1,7-bisphosphatase [Chlamydomonas reinhardtii]	GO:0048046	C:apoplast
			GO:0009941	C:chloroplast envelope
			GO:0009570	C:chloroplast stroma
			GO:0009579	C:thylakoid
			GO:0042132	F:fructose 1,6-bisphosphate 1-phosphatase activity
			GO:0050278	F:sedoheptulose-bisphosphatase activity
			GO:0019344	P:cysteine biosynthetic process
			GO:0050832	P:defense response to fungus
			GO:0009595	P:detection of biotic stimulus
			GO:0019761	P:glucosinolate biosynthetic process
			GO:0019288	P:isopentenyl diphosphate biosynthetic process, methylerythritol 4-phosphate pathway
			GO:0009867	P:jasmonic acid mediated signaling pathway
			GO:0000023	P:maltose metabolic process
			GO:0000165	P:MAPK cascade
			GO:0031348	P:negative regulation of defense response
			GO:0006098	P:pentose-phosphate shunt
			GO:0009773	P:photosynthetic electron transport in photosystem I
			GO:0010207	P:photosystem II assembly
			GO:0009657	P:plastid organization
			GO:0043085	P:positive regulation of catalytic activity
			GO:0006612	P:protein targeting to membrane
			GO:0010310	P:regulation of hydrogen peroxide metabolic process
			GO:0043900	P:regulation of multi-organism process
			GO:0010363	P:regulation of plant-type hypersensitive response
			GO:0035304	P:regulation of protein dephosphorylation
			GO:0010200	P:response to chitin
			GO:0009409	P:response to cold
			GO:0006364	P:rRNA processing
			GO:0009697	P:salicylic acid biosynthetic process
			GO:0019252	P:starch biosynthetic process
			GO:0010103	P:stomatal complex morphogenesis
			GO:0005986	P:sucrose biosynthetic process
			GO:0009862	P:systemic acquired resistance, salicylic acid mediated signaling pathway
149	A8I7W0	flagellar associated protein [Chlamydomonas reinhardtii]	GO:0031514	C:motile cilium
150	P37255	RecName: Full=Photosystem II CP47 reaction center protein; AltName: Full=PSII 47 kDa protein; AltName: Full=Protein CP-47	GO:0009535	C:chloroplast thylakoid membrane
			GO:0016021	C:integral component of membrane
			GO:0009523	C:photosystem II
			GO:0016168	F:chlorophyll binding
			GO:0045156	F:electron transporter, transferring electrons within the cyclic electron transport pathway of photosynthesis activity
			GO:0009772	P:photosynthetic electron transport in photosystem II
			GO:0018298	P:protein-chromophore linkage
151	A8J387	hypothetical protein CHLREDRAFT_119290 [Chlamydomonas reinhardtii]	GO:0005737	C:cytoplasm
			GO:0004814	F:arginine-tRNA ligase activity
			GO:0005524	F:ATP binding
			GO:0006420	P:arginyl-tRNA aminoacylation
152	A8J173	aspartate semialdehyde dehydrogenase [Chlamydomonas reinhardtii]	GO:0009570	C:chloroplast stroma
			GO:0005739	C:mitochondrion
			GO:0004073	F:aspartate-semialdehyde dehydrogenase activity
			GO:0003942	F:N-acetyl-gamma-glutamyl-phosphate reductase activity
			GO:0051287	F:NAD binding
			GO:0050661	F:NADP binding
			GO:0009097	P:isoleucine biosynthetic process
			GO:0009089	P:lysine biosynthetic process via diaminopimelate
			GO:0009086	P:methionine biosynthetic process
			GO:0006164	P:purine nucleotide biosynthetic process
			GO:0009088	P:threonine biosynthetic process
153	Q763T6	UDP-sulfoquinovose synthase [Chlamydomonas reinhardtii]	GO:0050662	F:coenzyme binding
			GO:0008146	F:sulfotransferase activity
			GO:0046507	F:UDPsulfoquinovose synthase activity
			GO:0008270	F:zinc ion binding
			GO:0019375	P:galactolipid biosynthetic process
154	A8IIK4	chloroplast stem-loop-binding protein [Chlamydomonas reinhardtii]	GO:0048046	C:apoplast
			GO:0009941	C:chloroplast envelope
			GO:0009570	C:chloroplast stroma
			GO:0009534	C:chloroplast thylakoid
			GO:0005840	C:ribosome
			GO:0010319	C:stromule
			GO:0008266	F:poly(U) RNA binding
			GO:0030154	P:cell differentiation
			GO:0015995	P:chlorophyll biosynthetic process
			GO:0009658	P:chloroplast organization
			GO:0007623	P:circadian rhythm
			GO:0009965	P:leaf morphogenesis
			GO:0006098	P:pentose-phosphate shunt
			GO:0010207	P:photosystem II assembly
			GO:0032544	P:plastid translation
			GO:0045893	P:positive regulation of transcription, DNA-templated
			GO:0045727	P:positive regulation of translation
			GO:0009637	P:response to blue light
			GO:0010218	P:response to far red light
			GO:0010114	P:response to red light
155	A8JG07	asparagine synthase [Chlamydomonas reinhardtii]	GO:0004066	F:asparagine synthase (glutamine-hydrolyzing) activity
			GO:0006529	P:asparagine biosynthetic process
156	A8IYS5	septin-like protein [Chlamydomonas reinhardtii]	GO:0005622	C:intracellular
			GO:0005525	F:GTP binding
			GO:0007264	P:small GTPase mediated signal transduction
157	P10898	photosystem II 44 kDa protein (chloroplast) [Chlamydomonas reinhardtii]	GO:0009535	C:chloroplast thylakoid membrane
			GO:0016021	C:integral component of membrane
			GO:0009523	C:photosystem II
			GO:0016168	F:chlorophyll binding
			GO:0045156	F:electron transporter, transferring electrons within the cyclic electron transport pathway of photosynthesis activity
			GO:0046872	F:metal ion binding
			GO:0009772	P:photosynthetic electron transport in photosystem II
			GO:0018298	P:protein-chromophore linkage
158	Q9FEK6	minor chlorophyll a-b binding protein of photosystem II [Chlamydomonas reinhardtii]	GO:0016021	C:integral component of membrane
			GO:0009522	C:photosystem I
			GO:0009783	C:photosystem II antenna complex
			GO:0010287	C:plastoglobule
			GO:0009517	C:PSII associated light-harvesting complex II
			GO:0016168	F:chlorophyll binding
			GO:0046872	F:metal ion binding
			GO:0019344	P:cysteine biosynthetic process
			GO:0010196	P:nonphotochemical quenching
			GO:0009765	P:photosynthesis, light harvesting
			GO:0018298	P:protein-chromophore linkage
			GO:0010155	P:regulation of proton transport
			GO:0009644	P:response to high light intensity
			GO:0009744	P:response to sucrose
			GO:0006364	P:rRNA processing
159	A8J014	T-complex protein, zeta subunit [Chlamydomonas reinhardtii]	GO:0005737	C:cytoplasm
			GO:0005524	F:ATP binding
			GO:0006457	P:protein folding
160	A8HQP0	transaldolase [Chlamydomonas reinhardtii]	GO:0005737	C:cytoplasm
			GO:0004801	F:sedoheptulose-7-phosphate:D-glyceraldehyde-3-phosphate glyceronetransferase activity
			GO:0005975	P:carbohydrate metabolic process
			GO:0006098	P:pentose-phosphate shunt
161	Q39617	light-dependent protochlorophyllide reductase [Chlamydomonas reinhardtii]	GO:0009507	C:chloroplast
			GO:0016630	F:protochlorophyllide reductase activity
			GO:0015995	P:chlorophyll biosynthetic process
			GO:0015979	P:photosynthesis
162	A8IRU6	peptidyl-prolyl cis-trans isomerase, cyclophilin-type [Chlamydomonas reinhardtii]	GO:0009570	C:chloroplast stroma
			GO:0009535	C:chloroplast thylakoid membrane
			GO:0031977	C:thylakoid lumen
			GO:0003755	F:peptidyl-prolyl cis-trans isomerase activity
			GO:0016117	P:carotenoid biosynthetic process
			GO:0015995	P:chlorophyll biosynthetic process
			GO:0009902	P:chloroplast relocation
			GO:0050832	P:defense response to fungus
			GO:0009595	P:detection of biotic stimulus
			GO:0019288	P:isopentenyl diphosphate biosynthetic process, methylerythritol 4-phosphate pathway
			GO:0009867	P:jasmonic acid mediated signaling pathway
			GO:0000165	P:MAPK cascade
			GO:0031348	P:negative regulation of defense response
			GO:0006098	P:pentose-phosphate shunt
			GO:0009773	P:photosynthetic electron transport in photosystem I
			GO:0010207	P:photosystem II assembly
			GO:0045893	P:positive regulation of transcription, DNA-templated
			GO:0006457	P:protein folding
			GO:0006612	P:protein targeting to membrane
			GO:0010310	P:regulation of hydrogen peroxide metabolic process
			GO:0043900	P:regulation of multi-organism process
			GO:0010363	P:regulation of plant-type hypersensitive response
			GO:0035304	P:regulation of protein dephosphorylation
			GO:0010200	P:response to chitin
			GO:0009409	P:response to cold
			GO:0006364	P:rRNA processing
			GO:0009697	P:salicylic acid biosynthetic process
			GO:0010103	P:stomatal complex morphogenesis
			GO:0009862	P:systemic acquired resistance, salicylic acid mediated signaling pathway
			GO:0010027	P:thylakoid membrane organization
			GO:0042793	P:transcription from plastid promoter
			GO:0006636	P:unsaturated fatty acid biosynthetic process
163	A8I7N8	3-Isopropylmalate dehydrogenase, splicing variant a [Chlamydomonas reinhardtii]	GO:0005737	C:cytoplasm
			GO:0003862	F:3-isopropylmalate dehydrogenase activity
			GO:0000287	F:magnesium ion binding
			GO:0051287	F:NAD binding
			GO:0009098	P:leucine biosynthetic process
164	A8HXR2	mitochondrial translation factor Tu, partial [Chlamydomonas reinhardtii]	GO:0005618	C:cell wall
			GO:0005622	C:intracellular
			GO:0005524	F:ATP binding
			GO:0050897	F:cobalt ion binding
			GO:0005525	F:GTP binding
			GO:0003924	F:GTPase activity
			GO:0003746	F:translation elongation factor activity
			GO:0008270	F:zinc ion binding
			GO:0009220	P:pyrimidine ribonucleotide biosynthetic process
165	A8J4R9	unnamed protein product [Chlamydomonas reinhardtii]	GO:0004372	F:glycine hydroxymethyltransferase activity
			GO:0008168	F:methyltransferase activity
			GO:0030170	F:pyridoxal phosphate binding
			GO:0006544	P:glycine metabolic process
			GO:0006563	P:L-serine metabolic process
			GO:0035999	P:tetrahydrofolate interconversion
166	A8JHR9	glyceraldehyde 3-phosphate dehydrogenase, dominant splicing variant [Chlamydomonas reinhardtii]	GO:0051287	F:NAD binding
			GO:0050661	F:NADP binding
			GO:0016620	F:oxidoreductase activity, acting on the aldehyde or oxo group of donors, NAD or NADP as acceptor
			GO:0006006	P:glucose metabolic process
167	A8ITS8	dihydrolipoamide succinyltransferase, oxoglutarate dehydrogenase E2 component [Chlamydomonas reinhardtii]	GO:0045252	C:oxoglutarate dehydrogenase complex
			GO:0004149	F:dihydrolipoyllysine-residue succinyltransferase activity
			GO:0006099	P:tricarboxylic acid cycle
168	A8HZZ4	alanine aminotransferase [Chlamydomonas reinhardtii]	GO:0004021	F:L-alanine:2-oxoglutarate aminotransferase activity
			GO:0030170	F:pyridoxal phosphate binding
			GO:0009058	P:biosynthetic process
169	A8I8V5	predicted protein, partial [Chlamydomonas reinhardtii]	GO:0005829	C:cytosol
			GO:0005524	F:ATP binding
			GO:0004825	F:methionine-tRNA ligase activity
			GO:0000049	F:tRNA binding
			GO:0006431	P:methionyl-tRNA aminoacylation
170	A8J146	rab GDP dissociation inhibitor protein [Chlamydomonas reinhardtii]	GO:0005093	F:Rab GDP-dissociation inhibitor activity
			GO:0015031	P:protein transport
171	A8HR39	predicted protein [Chlamydomonas reinhardtii]	GO:0009570	C:chloroplast stroma
			GO:0005524	F:ATP binding
			GO:0016887	F:ATPase activity
			GO:0005525	F:GTP binding
			GO:0043023	F:ribosomal large subunit binding
			GO:0043022	F:ribosome binding
			GO:0006783	P:heme biosynthetic process
172	A8JHM2	eukaryotic initiation factor, partial [Chlamydomonas reinhardtii]	GO:0005852	C:eukaryotic translation initiation factor 3 complex
			GO:0003743	F:translation initiation factor activity
173	Q84X74	CR057 protein [Chlamydomonas reinhardtii]	GO:0016021	C:integral component of membrane
			GO:0006810	P:transport
174	A8JE91	chaperonin 60B1 [Chlamydomonas reinhardtii]	GO:0005737	C:cytoplasm
			GO:0005524	F:ATP binding
			GO:0042026	P:protein refolding
175	A8IPI7	hydroxypyruvate reductase [Chlamydomonas reinhardtii]	GO:0051287	F:NAD binding
			GO:0016616	F:oxidoreductase activity, acting on the CH-OH group of donors, NAD or NADP as acceptor
176	A8ISB0	unnamed protein product [Chlamydomonas reinhardtii]	GO:0004124	F:cysteine synthase activity
			GO:0016740	F:transferase activity
			GO:0006535	P:cysteine biosynthetic process from serine
177	A8J682	chloroplast-associated SecA protein [Chlamydomonas reinhardtii]	GO:0005622	C:intracellular
			GO:0016020	C:membrane
			GO:0005524	F:ATP binding
			GO:0017038	P:protein import
			GO:0006605	P:protein targeting
178	A8JH48	Sequence 10 from patent US 8426204	GO:0003866	F:3-phosphoshikimate 1-carboxyvinyltransferase activity
			GO:0009073	P:aromatic amino acid family biosynthetic process
			GO:0009423	P:chorismate biosynthetic process
179	A8J524	T-complex protein 1, beta subunit [Chlamydomonas reinhardtii]	GO:0046658	C:anchored component of plasma membrane
			GO:0005618	C:cell wall
			GO:0005829	C:cytosol
			GO:0005524	F:ATP binding
			GO:0042545	P:cell wall modification
			GO:0007010	P:cytoskeleton organization
			GO:0006094	P:gluconeogenesis
			GO:0009664	P:plant-type cell wall organization
			GO:0010498	P:proteasomal protein catabolic process
			GO:0006457	P:protein folding
			GO:0006364	P:rRNA processing
180	Q93WD2	RecName: Full=Chlorophyll a-b binding protein CP29; AltName: Full=Lhcbm4	GO:0016021	C:integral component of membrane
			GO:0009522	C:photosystem I
			GO:0009523	C:photosystem II
			GO:0009503	C:thylakoid light-harvesting complex
			GO:0016168	F:chlorophyll binding
			GO:0046872	F:metal ion binding
			GO:0009765	P:photosynthesis, light harvesting
			GO:0018298	P:protein-chromophore linkage
181	A8IRT6	seryl-trna synthetase [Chlamydomonas reinhardtii]	GO:0005829	C:cytosol
			GO:0005524	F:ATP binding
			GO:0004828	F:serine-tRNA ligase activity
			GO:0006094	P:gluconeogenesis
			GO:0006096	P:glycolytic process
			GO:0006499	P:N-terminal protein myristoylation
			GO:0009165	P:nucleotide biosynthetic process
			GO:0009651	P:response to salt stress
			GO:0006434	P:seryl-tRNA aminoacylation
182	Q949J1	RecName: Full=Soluble inorganic pyrophosphatase 2; AltName: Full=Pyrophosphate phospho-hydrolase 2; Short=PPase 2	GO:0005739	C:mitochondrion
			GO:0004427	F:inorganic diphosphatase activity
			GO:0000287	F:magnesium ion binding
			GO:0006796	P:phosphate-containing compound metabolic process
183	A8HPW8	predicted protein, partial [Chlamydomonas reinhardtii]	GO:0005524	F:ATP binding
			GO:0004386	F:helicase activity
			GO:0003676	F:nucleic acid binding
184	A8I305	unnamed protein product [Chlamydomonas reinhardtii]	GO:0005524	F:ATP binding
			GO:0004356	F:glutamate-ammonia ligase activity
			GO:0006542	P:glutamine biosynthetic process
185	A8I023	110 kDa translocon of chloroplast envelope inner membrane, partial [Chlamydomonas reinhardtii]	GO:0031897	C:Tic complex
			GO:0009658	P:chloroplast organization
			GO:0045037	P:protein import into chloroplast stroma
186	A8IXF1	ATP-sulfurylase [Chlamydomonas reinhardtii]	GO:0004781	F:sulfate adenylyltransferase (ATP) activity
			GO:0000103	P:sulfate assimilation
187	A8JIJ1	subunit of exon junction complex [Chlamydomonas reinhardtii]	GO:0005524	F:ATP binding
			GO:0004386	F:helicase activity
			GO:0003676	F:nucleic acid binding
188	A8IVZ9	glutamine synthetase [Chlamydomonas reinhardtii]	GO:0005524	F:ATP binding
			GO:0004356	F:glutamate-ammonia ligase activity
			GO:0006542	P:glutamine biosynthetic process
189	A8HNC0	diaminopimelate decarboxylase [Chlamydomonas reinhardtii]	GO:0008836	F:diaminopimelate decarboxylase activity
			GO:0009089	P:lysine biosynthetic process via diaminopimelate
190	A8JAV1	actin [Chlamydomonas reinhardtii]	GO:0005524	F:ATP binding
191	Q5NKW4	psaD [Chlamydomonas reinhardtii]	GO:0009538	C:photosystem I reaction center
			GO:0015979	P:photosynthesis
192	A8IA86	nucleolar protein, component of C/D snoRNPs [Chlamydomonas reinhardtii]	GO:0008168	F:methyltransferase activity
			GO:0003723	F:RNA binding
			GO:0006364	P:rRNA processing
			GO:0008033	P:tRNA processing
193	Q9FPR7	glutamyl-trna reductase [Chlamydomonas reinhardtii]	GO:0008883	F:glutamyl-tRNA reductase activity
			GO:0050661	F:NADP binding
			GO:0006782	P:protoporphyrinogen IX biosynthetic process
194	A8IW20	eukaryotic initiation factor [Chlamydomonas reinhardtii]	GO:0003743	F:translation initiation factor activity
195	A8JH58	predicted protein [Chlamydomonas reinhardtii]	GO:0003824	F:catalytic activity
196	Q6Y682	38 kDa ribosome-associated protein precursor [Chlamydomonas reinhardtii]	GO:0048046	C:apoplast
			GO:0009941	C:chloroplast envelope
			GO:0009570	C:chloroplast stroma
			GO:0016020	C:membrane
			GO:0005777	C:peroxisome
			GO:0009506	C:plasmodesma
			GO:0005840	C:ribosome
			GO:0010319	C:stromule
			GO:0005773	C:vacuole
			GO:0003824	F:catalytic activity
			GO:0050662	F:coenzyme binding
			GO:0010297	F:heteropolysaccharide binding
			GO:0016117	P:carotenoid biosynthetic process
			GO:0030154	P:cell differentiation
			GO:0015995	P:chlorophyll biosynthetic process
			GO:0009902	P:chloroplast relocation
			GO:0050832	P:defense response to fungus
			GO:0009595	P:detection of biotic stimulus
			GO:0019288	P:isopentenyl diphosphate biosynthetic process, methylerythritol 4-phosphate pathway
			GO:0009867	P:jasmonic acid mediated signaling pathway
			GO:0009965	P:leaf morphogenesis
			GO:0000165	P:MAPK cascade
			GO:0005996	P:monosaccharide metabolic process
			GO:0034660	P:ncRNA metabolic process
			GO:0031348	P:negative regulation of defense response
			GO:0006098	P:pentose-phosphate shunt
			GO:0009853	P:photorespiration
			GO:0010207	P:photosystem II assembly
			GO:0032544	P:plastid translation
			GO:0043085	P:positive regulation of catalytic activity
			GO:0045893	P:positive regulation of transcription, DNA-templated
			GO:0045727	P:positive regulation of translation
			GO:0006612	P:protein targeting to membrane
			GO:0010310	P:regulation of hydrogen peroxide metabolic process
			GO:0043900	P:regulation of multi-organism process
			GO:0010363	P:regulation of plant-type hypersensitive response
			GO:0035304	P:regulation of protein dephosphorylation
			GO:0009637	P:response to blue light
			GO:0010200	P:response to chitin
			GO:0010218	P:response to far red light
			GO:0010114	P:response to red light
			GO:0009697	P:salicylic acid biosynthetic process
			GO:0009862	P:systemic acquired resistance, salicylic acid mediated signaling pathway
			GO:0010027	P:thylakoid membrane organization
			GO:0042793	P:transcription from plastid promoter
			GO:0006636	P:unsaturated fatty acid biosynthetic process
197	A8I980	delta-aminolevulinic acid dehydratase [Chlamydomonas reinhardtii]	GO:0046872	F:metal ion binding
			GO:0004655	F:porphobilinogen synthase activity
			GO:0006779	P:porphyrin-containing compound biosynthetic process
198	A8JEP9	beta-cop [Chlamydomonas reinhardtii]	GO:0030126	C:COPI vesicle coat
			GO:0005198	F:structural molecule activity
			GO:0006886	P:intracellular protein transport
			GO:0016192	P:vesicle-mediated transport
199	A8JFJ2	alanine-glyoxylate transaminase [Chlamydomonas reinhardtii]	GO:0003824	F:catalytic activity
			GO:0030170	F:pyridoxal phosphate binding
200	A8JFY9	serine glyoxylate aminotransferase [Chlamydomonas reinhardtii]	GO:0048046	C:apoplast
			GO:0009570	C:chloroplast stroma
			GO:0005886	C:plasma membrane
			GO:0030170	F:pyridoxal phosphate binding
			GO:0050281	F:serine-glyoxylate transaminase activity
			GO:0030003	P:cellular cation homeostasis
			GO:0070838	P:divalent metal ion transport
			GO:0009750	P:response to fructose
			GO:0009651	P:response to salt stress
			GO:0006833	P:water transport
201	Q9LLL6	ADP-glucose pyrophosphorylase small subunit [Chlamydomonas reinhardtii]	GO:0009507	C:chloroplast
			GO:0008878	F:glucose-1-phosphate adenylyltransferase activity
			GO:0005978	P:glycogen biosynthetic process
			GO:0019252	P:starch biosynthetic process
202	A8J724	transcriptional coactivator-like protein [Chlamydomonas reinhardtii]	GO:0003712	F:transcription cofactor activity
			GO:0035194	P:posttranscriptional gene silencing by RNA
203	A8J345	pyruvate kinase [Chlamydomonas reinhardtii]	GO:0000287	F:magnesium ion binding
			GO:0030955	F:potassium ion binding
			GO:0004743	F:pyruvate kinase activity
			GO:0006096	P:glycolytic process
204	A8IWJ3	glycine cleavage system, T protein [Chlamydomonas reinhardtii]	GO:0048046	C:apoplast
			GO:0009941	C:chloroplast envelope
			GO:0009570	C:chloroplast stroma
			GO:0009534	C:chloroplast thylakoid
			GO:0022626	C:cytosolic ribosome
			GO:0016020	C:membrane
			GO:0004047	F:aminomethyltransferase activity
			GO:0008483	F:transaminase activity
			GO:0009926	P:auxin polar transport
			GO:0016117	P:carotenoid biosynthetic process
			GO:0009658	P:chloroplast organization
			GO:0019344	P:cysteine biosynthetic process
			GO:0006546	P:glycine catabolic process
			GO:0040007	P:growth
			GO:0042744	P:hydrogen peroxide catabolic process
			GO:0007389	P:pattern specification process
			GO:0008361	P:regulation of cell size
			GO:0010075	P:regulation of meristem growth
			GO:0010015	P:root morphogenesis
205	A8I175	N-ethylmaleimide sensitive fusion protein [Chlamydomonas reinhardtii]	GO:0005794	C:Golgi apparatus
			GO:0005886	C:plasma membrane
			GO:0009506	C:plasmodesma
			GO:0005773	C:vacuole
			GO:0005524	F:ATP binding
			GO:0016887	F:ATPase activity
206	A8I8Z4	plastid ribosomal protein L1 [Chlamydomonas reinhardtii]	GO:0009941	C:chloroplast envelope
			GO:0009570	C:chloroplast stroma
			GO:0009535	C:chloroplast thylakoid membrane
			GO:0015934	C:large ribosomal subunit
			GO:0005634	C:nucleus
			GO:0003723	F:RNA binding
			GO:0003735	F:structural constituent of ribosome
			GO:0009073	P:aromatic amino acid family biosynthetic process
			GO:0009902	P:chloroplast relocation
			GO:0006354	P:DNA-templated transcription, elongation
			GO:0016226	P:iron-sulfur cluster assembly
			GO:0019288	P:isopentenyl diphosphate biosynthetic process, methylerythritol 4-phosphate pathway
			GO:0034660	P:ncRNA metabolic process
			GO:0006098	P:pentose-phosphate shunt
			GO:0015979	P:photosynthesis
			GO:0045036	P:protein targeting to chloroplast
			GO:0010027	P:thylakoid membrane organization
			GO:0042793	P:transcription from plastid promoter
			GO:0006412	P:translation
207	A8I495	flagellar associated protein [Chlamydomonas reinhardtii]	GO:0005829	C:cytosol
			GO:0031514	C:motile cilium
			GO:0009506	C:plasmodesma
			GO:0005524	F:ATP binding
			GO:0016887	F:ATPase activity
			GO:0005525	F:GTP binding
			GO:0043023	F:ribosomal large subunit binding
			GO:0043022	F:ribosome binding
			GO:0006094	P:gluconeogenesis
			GO:0006096	P:glycolytic process
			GO:0006623	P:protein targeting to vacuole
			GO:0009651	P:response to salt stress
208	A8ICG9	malate dehydrogenase [Chlamydomonas reinhardtii]	GO:0030060	F:L-malate dehydrogenase activity
			GO:0005975	P:carbohydrate metabolic process
			GO:0006108	P:malate metabolic process
			GO:0006099	P:tricarboxylic acid cycle
209	A8ITX0	copper response target 1 protein [Chlamydomonas reinhardtii]	GO:0048529	F:magnesium-protoporphyrin IX monomethyl ester (oxidative) cyclase activity
			GO:0046872	F:metal ion binding
			GO:0015995	P:chlorophyll biosynthetic process
			GO:0015979	P:photosynthesis
210	A8IQB8	plastid acyl-ACP desaturase [Chlamydomonas reinhardtii]	GO:0045300	F:acyl-[acyl-carrier-protein] desaturase activity
			GO:0006631	P:fatty acid metabolic process
211	Q05093	light harvesting complex I protein precursor [Chlamydomonas reinhardtii]	GO:0009507	C:chloroplast
			GO:0016021	C:integral component of membrane
			GO:0009523	C:photosystem II
			GO:0016168	F:chlorophyll binding
			GO:0009765	P:photosynthesis, light harvesting
			GO:0018298	P:protein-chromophore linkage
212	A8J0R7	isocitrate dehydrogenase, NAD-dependent [Chlamydomonas reinhardtii]	GO:0005739	C:mitochondrion
			GO:0004449	F:isocitrate dehydrogenase (NAD+) activity
			GO:0000287	F:magnesium ion binding
			GO:0051287	F:NAD binding
			GO:0006099	P:tricarboxylic acid cycle
213	A8JDR3	ribonucleoside-diphosphate reductase large subunit [Chlamydomonas reinhardtii]	GO:0005524	F:ATP binding
			GO:0004748	F:ribonucleoside-diphosphate reductase activity, thioredoxin disulfide as acceptor
			GO:0007010	P:cytoskeleton organization
			GO:0009202	P:deoxyribonucleoside triphosphate biosynthetic process
			GO:0009263	P:deoxyribonucleotide biosynthetic process
			GO:0006261	P:DNA-dependent DNA replication
			GO:0006094	P:gluconeogenesis
			GO:0010498	P:proteasomal protein catabolic process
214	Q6R2V6	RecName: Full=Phosphoenolpyruvate carboxylase 2; Short=PEP carboxylase 2; Short=PEPC 2; Short=PEPCase 2	GO:0005737	C:cytoplasm
			GO:0008964	F:phosphoenolpyruvate carboxylase activity
			GO:0015977	P:carbon fixation
			GO:0006099	P:tricarboxylic acid cycle
215	A8J7F6	dihydrolipoamide acetyltransferase [Chlamydomonas reinhardtii]	GO:0004742	F:dihydrolipoyllysine-residue acetyltransferase activity
216	A8HQ74	T-complex protein, eta subunit [Chlamydomonas reinhardtii]	GO:0005829	C:cytosol
			GO:0005524	F:ATP binding
			GO:0042545	P:cell wall modification
			GO:0006094	P:gluconeogenesis
			GO:0006096	P:glycolytic process
			GO:0009664	P:plant-type cell wall organization
			GO:0006457	P:protein folding
			GO:0009651	P:response to salt stress
217	A8J841	hydroxymethylpyrimidine phosphate synthase [Chlamydomonas reinhardtii]	GO:0080041	F:ADP-ribose pyrophosphohydrolase activity
			GO:0051536	F:iron-sulfur cluster binding
			GO:0019760	P:glucosinolate metabolic process
			GO:0019288	P:isopentenyl diphosphate biosynthetic process, methylerythritol 4-phosphate pathway
			GO:0000023	P:maltose metabolic process
			GO:0006098	P:pentose-phosphate shunt
			GO:0043085	P:positive regulation of catalytic activity
			GO:0019252	P:starch biosynthetic process
			GO:0009228	P:thiamine biosynthetic process
218	A8ICB0	40 kDa translocon at mitochondrial outer envelope membrane [Chlamydomonas reinhardtii]	GO:0005741	C:mitochondrial outer membrane
			GO:0055085	P:transmembrane transport
219	A8HWC2	NAD malic enzyme [Chlamydomonas reinhardtii]	GO:0004471	F:malate dehydrogenase (decarboxylating) (NAD+) activity
			GO:0046872	F:metal ion binding
			GO:0051287	F:NAD binding
			GO:0006108	P:malate metabolic process
220	A8I6R4	phosphoribosylformylglycinamidine cyclo-ligase [Chlamydomonas reinhardtii]	GO:0009570	C:chloroplast stroma
			GO:0005739	C:mitochondrion
			GO:0005507	F:copper ion binding
			GO:0004641	F:phosphoribosylformylglycinamidine cyclo-ligase activity
			GO:0006189	P:'de novo' IMP biosynthetic process
			GO:0009220	P:pyrimidine ribonucleotide biosynthetic process
			GO:0006744	P:ubiquinone biosynthetic process
221	A8JCR6	acetolactate synthase, small subunit, partial [Chlamydomonas reinhardtii]	GO:0003984	F:acetolactate synthase activity
			GO:0016597	F:amino acid binding
			GO:0009082	P:branched-chain amino acid biosynthetic process
222	A8HQW1	6-phosphogluconolactonase-like protein, partial [Chlamydomonas reinhardtii]	GO:0017057	F:6-phosphogluconolactonase activity
			GO:0005975	P:carbohydrate metabolic process
			GO:0006098	P:pentose-phosphate shunt
223	A8IW49	pyruvate phosphate dikinase [Chlamydomonas reinhardtii]	GO:0005524	F:ATP binding
			GO:0016301	F:kinase activity
			GO:0046872	F:metal ion binding
			GO:0050242	F:pyruvate, phosphate dikinase activity
			GO:0006090	P:pyruvate metabolic process
224	A8JEF7	3-ketoacyl-CoA-synthase [Chlamydomonas reinhardtii]	GO:0016740	F:transferase activity
225	O49822	ascorbate peroxidase [Chlamydomonas reinhardtii]	GO:0020037	F:heme binding
			GO:0016688	F:L-ascorbate peroxidase activity
			GO:0006979	P:response to oxidative stress
226	A8IVE2	ribosomal protein L7, component of cytosolic 80S ribosome and 60S large subunit [Chlamydomonas reinhardtii]	GO:0005840	C:ribosome
227	A8J6A7	adenylylphosphosulfate reductase [Chlamydomonas reinhardtii]	GO:0005623	C:cell
			GO:0016671	F:oxidoreductase activity, acting on a sulfur group of donors, disulfide as acceptor
			GO:0045454	P:cell redox homeostasis
			GO:0019419	P:sulfate reduction
228	A8JHJ5	predicted protein [Chlamydomonas reinhardtii]	GO:0016021	C:integral component of membrane
			GO:0055085	P:transmembrane transport
229	A8IDE6	myo-inositol-1-phosphate synthase [Chlamydomonas reinhardtii]	GO:0004512	F:inositol-3-phosphate synthase activity
			GO:0006021	P:inositol biosynthetic process
			GO:0008654	P:phospholipid biosynthetic process
230	A8HP90	ribosomal protein L6, component of cytosolic 80S ribosome and 60S large subunit [Chlamydomonas reinhardtii]	GO:0005840	C:ribosome
			GO:0003735	F:structural constituent of ribosome
			GO:0006412	P:translation
231	A8ITF3	UDP-glucose pyrophosphorylase [Chlamydomonas reinhardtii]	GO:0003983	F:UTP:glucose-1-phosphate uridylyltransferase activity
			GO:0006011	P:UDP-glucose metabolic process
232	Q75VY7	light-harvesting chlorophyll-a/b protein of photosystem I [Chlamydomonas reinhardtii]	GO:0009507	C:chloroplast
			GO:0016021	C:integral component of membrane
			GO:0009522	C:photosystem I
			GO:0009523	C:photosystem II
			GO:0016168	F:chlorophyll binding
			GO:0046872	F:metal ion binding
			GO:0009765	P:photosynthesis, light harvesting
			GO:0018298	P:protein-chromophore linkage
233	A8J8B2	plastid-specific ribosomal protein 1 [Chlamydomonas reinhardtii]	GO:0009570	C:chloroplast stroma
			GO:0009534	C:chloroplast thylakoid
			GO:0005840	C:ribosome
			GO:0044238	P:primary metabolic process
234	A8HNR8	predicted protein [Chlamydomonas reinhardtii]	GO:0031969	C:chloroplast membrane
			GO:0005525	F:GTP binding
			GO:0004789	F:thiamine-phosphate diphosphorylase activity
			GO:0009902	P:chloroplast relocation
			GO:0016226	P:iron-sulfur cluster assembly
			GO:0010207	P:photosystem II assembly
			GO:0045893	P:positive regulation of transcription, DNA-templated
			GO:0035304	P:regulation of protein dephosphorylation
			GO:0006364	P:rRNA processing
			GO:0009228	P:thiamine biosynthetic process
			GO:0010027	P:thylakoid membrane organization
			GO:0042793	P:transcription from plastid promoter
			GO:0010228	P:vegetative to reproductive phase transition of meristem
235	Q8HTL1	TPA_inf: ribosomal protein L5 (chloroplast) [Chlamydomonas reinhardtii]	GO:0009941	C:chloroplast envelope
			GO:0009570	C:chloroplast stroma
			GO:0022626	C:cytosolic ribosome
			GO:0016020	C:membrane
			GO:0019843	F:rRNA binding
			GO:0003735	F:structural constituent of ribosome
			GO:0019344	P:cysteine biosynthetic process
			GO:0019288	P:isopentenyl diphosphate biosynthetic process, methylerythritol 4-phosphate pathway
			GO:0006412	P:translation
236	A8HXL8	ATP synthase precursor [Chlamydomonas reinhardtii]	GO:0045261	C:proton-transporting ATP synthase complex, catalytic core F(1)
			GO:0046933	F:proton-transporting ATP synthase activity, rotational mechanism
			GO:0046961	F:proton-transporting ATPase activity, rotational mechanism
			GO:0015986	P:ATP synthesis coupled proton transport
237	Q6PSL4	Fe-hydrogenase assembly protein [Chlamydomonas reinhardtii]	GO:0003824	F:catalytic activity
238	A8HXW8	aspartate aminotransferase [Chlamydomonas reinhardtii]	GO:0005507	F:copper ion binding
			GO:0004069	F:L-aspartate:2-oxoglutarate aminotransferase activity
			GO:0080130	F:L-phenylalanine:2-oxoglutarate aminotransferase activity
			GO:0030170	F:pyridoxal phosphate binding
			GO:0006103	P:2-oxoglutarate metabolic process
			GO:0006531	P:aspartate metabolic process
			GO:0006536	P:glutamate metabolic process
			GO:0009220	P:pyrimidine ribonucleotide biosynthetic process
239	A8HPL8	dihydrolipoamide dehydrogenase [Chlamydomonas reinhardtii]	GO:0005623	C:cell
			GO:0004148	F:dihydrolipoyl dehydrogenase activity
			GO:0050660	F:flavin adenine dinucleotide binding
			GO:0045454	P:cell redox homeostasis
240	P27080	ADP/ATP translocator	GO:0016021	C:integral component of membrane
			GO:0005743	C:mitochondrial inner membrane
			GO:0005215	F:transporter activity
			GO:0055085	P:transmembrane transport
241	A8HQT1	protein disulfide isomerase [Chlamydomonas reinhardtii]	GO:0005783	C:endoplasmic reticulum
			GO:0009505	C:plant-type cell wall
			GO:0005774	C:vacuolar membrane
			GO:0016853	F:isomerase activity
			GO:0045454	P:cell redox homeostasis
			GO:0006094	P:gluconeogenesis
			GO:0006096	P:glycolytic process
			GO:0048868	P:pollen tube development
			GO:0009651	P:response to salt stress
			GO:0009627	P:systemic acquired resistance
242	A8J4S1	photosystem I subunit F precursor [Chlamydomonas reinhardtii]	GO:0009941	C:chloroplast envelope
			GO:0009534	C:chloroplast thylakoid
			GO:0009538	C:photosystem I reaction center
			GO:0010287	C:plastoglobule
			GO:0019344	P:cysteine biosynthetic process
			GO:0015979	P:photosynthesis
243	A8HPZ8	oligoendopeptidase [Chlamydomonas reinhardtii]	GO:0046872	F:metal ion binding
			GO:0004222	F:metalloendopeptidase activity
244	Q84V18	RecName: Full=Serine/threonine-protein kinase stt7, chloroplastic; Flags: Precursor	GO:0009535	C:chloroplast thylakoid membrane
			GO:0005524	F:ATP binding
			GO:0004674	F:protein serine/threonine kinase activity
245	A8J9T5	RecName: Full=Thiamine thiazole synthase, chloroplastic; AltName: Full=Thiazole biosynthetic enzyme; Flags: Precursor	GO:0009941	C:chloroplast envelope
			GO:0009570	C:chloroplast stroma
			GO:0005829	C:cytosol
			GO:0010319	C:stromule
			GO:0009579	C:thylakoid
			GO:0008270	F:zinc ion binding
			GO:0006974	P:cellular response to DNA damage stimulus
			GO:0042742	P:defense response to bacterium
			GO:0000023	P:maltose metabolic process
			GO:0043085	P:positive regulation of catalytic activity
			GO:0046777	P:protein autophosphorylation
			GO:0010155	P:regulation of proton transport
			GO:0009637	P:response to blue light
			GO:0019252	P:starch biosynthetic process
			GO:0009228	P:thiamine biosynthetic process
			GO:0052837	P:thiazole biosynthetic process
246	A8IF08	T-complex protein, theta subunit [Chlamydomonas reinhardtii]	GO:0005829	C:cytosol
			GO:0016020	C:membrane
			GO:0009506	C:plasmodesma
			GO:0005524	F:ATP binding
			GO:0010388	P:cullin deneddylation
			GO:0007010	P:cytoskeleton organization
			GO:0006094	P:gluconeogenesis
			GO:0034968	P:histone lysine methylation
			GO:0009640	P:photomorphogenesis
			GO:0010498	P:proteasomal protein catabolic process
			GO:0006457	P:protein folding
			GO:0009220	P:pyrimidine ribonucleotide biosynthetic process
			GO:0009909	P:regulation of flower development
			GO:0001510	P:RNA methylation
247	P12852	photosystem II OEE3 protein	GO:0009535	C:chloroplast thylakoid membrane
			GO:0019898	C:extrinsic component of membrane
			GO:0009654	C:photosystem II oxygen evolving complex
			GO:0005509	F:calcium ion binding
			GO:0015979	P:photosynthesis
248	A8JBW0	hypothetical protein CHLREDRAFT_132041 [Chlamydomonas reinhardtii]	GO:0010181	F:FMN binding
			GO:0016491	F:oxidoreductase activity
249	A8JG03	isopropylmalate dehydratase, large subunit [Chlamydomonas reinhardtii]	GO:0009570	C:chloroplast stroma
			GO:0051539	F:4 iron, 4 sulfur cluster binding
			GO:0016836	F:hydro-lyase activity
			GO:0050486	F:intramolecular transferase activity, transferring hydroxy groups
			GO:0008652	P:cellular amino acid biosynthetic process
			GO:0006094	P:gluconeogenesis
			GO:0019761	P:glucosinolate biosynthetic process
			GO:0006096	P:glycolytic process
			GO:0000023	P:maltose metabolic process
			GO:0009651	P:response to salt stress
			GO:0019252	P:starch biosynthetic process
250	A8JGT1	RNA helicase [Chlamydomonas reinhardtii]	GO:0005730	C:nucleolus
			GO:0005524	F:ATP binding
			GO:0004386	F:helicase activity
			GO:0003723	F:RNA binding
			GO:0051604	P:protein maturation
			GO:0001510	P:RNA methylation
251	A8IXQ5	predicted protein [Chlamydomonas reinhardtii]	GO:0003824	F:catalytic activity
252	A8HN92	uridine 5'- monophosphate synthase [Chlamydomonas reinhardtii]	GO:0005829	C:cytosol
			GO:0004588	F:orotate phosphoribosyltransferase activity
			GO:0004590	F:orotidine-5'-phosphate decarboxylase activity
			GO:0006207	P:'de novo' pyrimidine nucleobase biosynthetic process
			GO:0044205	P:'de novo' UMP biosynthetic process
253	Q9FNS5	unnamed protein product [Chlamydomonas reinhardtii]	GO:0048046	C:apoplast
			GO:0009941	C:chloroplast envelope
			GO:0009570	C:chloroplast stroma
			GO:0005739	C:mitochondrion
			GO:0009579	C:thylakoid
			GO:0046554	F:malate dehydrogenase (NADP+) activity
			GO:0019761	P:glucosinolate biosynthetic process
			GO:0006108	P:malate metabolic process
			GO:0000023	P:maltose metabolic process
			GO:0010207	P:photosystem II assembly
			GO:0009657	P:plastid organization
			GO:0043085	P:positive regulation of catalytic activity
			GO:0006364	P:rRNA processing
			GO:0019252	P:starch biosynthetic process
254	B2YFW5	chloroplast RNase J variant 1 [Chlamydomonas reinhardtii]	GO:0046872	F:metal ion binding
			GO:0003723	F:RNA binding
255	A8HVM3	hypothetical protein CHLREDRAFT_167047 [Chlamydomonas reinhardtii]	GO:0005737	C:cytoplasm
			GO:0005524	F:ATP binding
			GO:0004829	F:threonine-tRNA ligase activity
			GO:0006435	P:threonyl-tRNA aminoacylation
256	Q6V506	putative NADH:ubiquinone oxidoreductase 39 kDa subunit precursor [Chlamydomonas reinhardtii]	GO:0005747	C:mitochondrial respiratory chain complex I
			GO:0009853	P:photorespiration
			GO:0080129	P:proteasome core complex assembly
			GO:0051788	P:response to misfolded protein
			GO:0006511	P:ubiquitin-dependent protein catabolic process
257	P07891	ATP synthase CF1 epsilon subunit (chloroplast) [Chlamydomonas reinhardtii]	GO:0009535	C:chloroplast thylakoid membrane
			GO:0045261	C:proton-transporting ATP synthase complex, catalytic core F(1)
			GO:0005524	F:ATP binding
			GO:0046933	F:proton-transporting ATP synthase activity, rotational mechanism
			GO:0046961	F:proton-transporting ATPase activity, rotational mechanism
			GO:0015986	P:ATP synthesis coupled proton transport
258	A8I5J8	branched-chain amino acid aminotransferase [Chlamydomonas reinhardtii]	GO:0052656	F:L-isoleucine transaminase activity
			GO:0052654	F:L-leucine transaminase activity
			GO:0052655	F:L-valine transaminase activity
			GO:0009081	P:branched-chain amino acid metabolic process
259	A8JI60	unnamed protein product [Chlamydomonas reinhardtii]	GO:0005509	F:calcium ion binding
			GO:0050660	F:flavin adenine dinucleotide binding
			GO:0016491	F:oxidoreductase activity
260	A8IY85	1-deoxy-D-xylulose 5-phosphate reductoisomerase [Chlamydomonas reinhardtii]	GO:0030604	F:1-deoxy-D-xylulose-5-phosphate reductoisomerase activity
			GO:0016853	F:isomerase activity
			GO:0046872	F:metal ion binding
			GO:0070402	F:NADPH binding
			GO:0008299	P:isoprenoid biosynthetic process
261	A8JGV6	14-3-3 protein [Chlamydomonas reinhardtii]	GO:0004623	F:phospholipase A2 activity
262	A8IVR6	pyruvate kinase [Chlamydomonas reinhardtii]	GO:0000287	F:magnesium ion binding
			GO:0030955	F:potassium ion binding
			GO:0004743	F:pyruvate kinase activity
			GO:0006096	P:glycolytic process
263	A8IR41	unnamed protein product [Chlamydomonas reinhardtii]	GO:0005737	C:cytoplasm
			GO:0000502	C:proteasome complex
			GO:0005524	F:ATP binding
			GO:0016787	F:hydrolase activity
			GO:0030163	P:protein catabolic process
264	A8HQA8	unnamed protein product [Chlamydomonas reinhardtii]	GO:0005524	F:ATP binding
			GO:0004386	F:helicase activity
			GO:0003676	F:nucleic acid binding
265	Q42687	RecName: Full=ATP synthase delta chain, chloroplastic; AltName: Full=F-ATPase delta chain; Flags: Precursor	GO:0009535	C:chloroplast thylakoid membrane
			GO:0045261	C:proton-transporting ATP synthase complex, catalytic core F(1)
			GO:0046933	F:proton-transporting ATP synthase activity, rotational mechanism
			GO:0015986	P:ATP synthesis coupled proton transport
266	A8J355	cystathionine gamma-synthase [Chlamydomonas reinhardtii]	GO:0003824	F:catalytic activity
			GO:0030170	F:pyridoxal phosphate binding
267	A8J6Y3	hypothetical protein CHLREDRAFT_185022 [Chlamydomonas reinhardtii]	GO:0016491	F:oxidoreductase activity
			GO:0008270	F:zinc ion binding
268	A8J7X9	cytochrome c peroxidase [Chlamydomonas reinhardtii]	GO:0020037	F:heme binding
			GO:0004601	F:peroxidase activity
			GO:0006979	P:response to oxidative stress
269	A8JDK2	predicted protein [Chlamydomonas reinhardtii]	GO:0009534	C:chloroplast thylakoid
			GO:0003743	F:translation initiation factor activity
			GO:0016117	P:carotenoid biosynthetic process
			GO:0019288	P:isopentenyl diphosphate biosynthetic process, methylerythritol 4-phosphate pathway
			GO:0010207	P:photosystem II assembly
			GO:0009637	P:response to blue light
			GO:0010218	P:response to far red light
			GO:0010114	P:response to red light
			GO:0006364	P:rRNA processing
270	A8JG56	L-ascorbate peroxidase [Chlamydomonas reinhardtii]	GO:0009535	C:chloroplast thylakoid membrane
			GO:0005634	C:nucleus
			GO:0031977	C:thylakoid lumen
			GO:0020037	F:heme binding
			GO:0004601	F:peroxidase activity
			GO:0015995	P:chlorophyll biosynthetic process
			GO:0019760	P:glucosinolate metabolic process
			GO:0019288	P:isopentenyl diphosphate biosynthetic process, methylerythritol 4-phosphate pathway
			GO:0006098	P:pentose-phosphate shunt
			GO:0019684	P:photosynthesis, light reaction
			GO:0009637	P:response to blue light
			GO:0010218	P:response to far red light
			GO:0006979	P:response to oxidative stress
			GO:0010114	P:response to red light
			GO:0006364	P:rRNA processing
			GO:0019252	P:starch biosynthetic process
			GO:0010103	P:stomatal complex morphogenesis
271	A8J2Z6	chorismate synthase [Chlamydomonas reinhardtii]	GO:0009570	C:chloroplast stroma
			GO:0005730	C:nucleolus
			GO:0004107	F:chorismate synthase activity
			GO:0006865	P:amino acid transport
			GO:0009073	P:aromatic amino acid family biosynthetic process
			GO:0009423	P:chorismate biosynthetic process
			GO:0009805	P:coumarin biosynthetic process
			GO:0006499	P:N-terminal protein myristoylation
			GO:0009611	P:response to wounding
272	A8I901	delta-cop [Chlamydomonas reinhardtii]	GO:0030131	C:clathrin adaptor complex
			GO:0030126	C:COPI vesicle coat
			GO:0005829	C:cytosol
			GO:0009506	C:plasmodesma
			GO:0006886	P:intracellular protein transport
			GO:0006499	P:N-terminal protein myristoylation
			GO:0006890	P:retrograde vesicle-mediated transport, Golgi to ER
273	A8HQJ5	predicted protein [Chlamydomonas reinhardtii]	GO:0009941	C:chloroplast envelope
			GO:0009570	C:chloroplast stroma
			GO:0009535	C:chloroplast thylakoid membrane
			GO:0016117	P:carotenoid biosynthetic process
			GO:0010264	P:myo-inositol hexakisphosphate biosynthetic process
			GO:0015979	P:photosynthesis
274	A8IWJ5	predicted protein [Chlamydomonas reinhardtii]	GO:0005737	C:cytoplasm
			GO:0004816	F:asparagine-tRNA ligase activity
			GO:0005524	F:ATP binding
			GO:0003676	F:nucleic acid binding
			GO:0006421	P:asparaginyl-tRNA aminoacylation
275	A8I9R1	threonine deaminase [Chlamydomonas reinhardtii]	GO:0004794	F:L-threonine ammonia-lyase activity
			GO:0030170	F:pyridoxal phosphate binding
			GO:0007010	P:cytoskeleton organization
			GO:0006094	P:gluconeogenesis
			GO:0009097	P:isoleucine biosynthetic process
			GO:0010498	P:proteasomal protein catabolic process
276	A8JH65	5,10-methylenetetrahydrofolate dehydrogenase [Chlamydomonas reinhardtii]	GO:0004488	F:methylenetetrahydrofolate dehydrogenase (NADP+) activity
			GO:0009396	P:folic acid-containing compound biosynthetic process
277	A8J1X0	uncoupling protein [Chlamydomonas reinhardtii]	GO:0016021	C:integral component of membrane
			GO:0031966	C:mitochondrial membrane
			GO:0006839	P:mitochondrial transport
278	A8IMN5	carbamoyl phosphate synthase, small subunit [Chlamydomonas reinhardtii]	GO:0005951	C:carbamoyl-phosphate synthase complex
			GO:0009570	C:chloroplast stroma
			GO:0004088	F:carbamoyl-phosphate synthase (glutamine-hydrolyzing) activity
			GO:0006207	P:'de novo' pyrimidine nucleobase biosynthetic process
			GO:0006541	P:glutamine metabolic process
			GO:0006164	P:purine nucleotide biosynthetic process
			GO:0009220	P:pyrimidine ribonucleotide biosynthetic process
			GO:0001510	P:RNA methylation
279	A8JC21	uroporphyrinogen-iii decarboxylase [Chlamydomonas reinhardtii]	GO:0009941	C:chloroplast envelope
			GO:0009570	C:chloroplast stroma
			GO:0004853	F:uroporphyrinogen decarboxylase activity
			GO:0006782	P:protoporphyrinogen IX biosynthetic process
280	Q6S7R7	mitochondrial NADH:ubiquinone oxidoreductase 32 kDa subunit [Chlamydomonas reinhardtii]	GO:0008137	F:NADH dehydrogenase (ubiquinone) activity
281	A8IA77	gamma-glutamylcysteine synthetase [Chlamydomonas reinhardtii]	GO:0009570	C:chloroplast stroma
			GO:0004357	F:glutamate-cysteine ligase activity
			GO:0030244	P:cellulose biosynthetic process
			GO:0019344	P:cysteine biosynthetic process
			GO:0052544	P:defense response by callose deposition in cell wall
			GO:0009816	P:defense response to bacterium, incompatible interaction
			GO:0050832	P:defense response to fungus
			GO:0002213	P:defense response to insect
			GO:0006094	P:gluconeogenesis
			GO:0006007	P:glucose catabolic process
			GO:0019761	P:glucosinolate biosynthetic process
			GO:0006750	P:glutathione biosynthetic process
			GO:0006096	P:glycolytic process
			GO:0009700	P:indole phytoalexin biosynthetic process
			GO:0009408	P:response to heat
			GO:0009651	P:response to salt stress
282	A8J7F9	predicted protein [Chlamydomonas reinhardtii]	GO:0005524	F:ATP binding
			GO:0004004	F:ATP-dependent RNA helicase activity
			GO:0003676	F:nucleic acid binding
			GO:0010501	P:RNA secondary structure unwinding
283	A8J2X6	N-acetyl-gamma-glutamyl-phosphate reductase [Chlamydomonas reinhardtii]	GO:0009570	C:chloroplast stroma
			GO:0016020	C:membrane
			GO:0005730	C:nucleolus
			GO:0005507	F:copper ion binding
			GO:0003942	F:N-acetyl-gamma-glutamyl-phosphate reductase activity
			GO:0051287	F:NAD binding
			GO:0006526	P:arginine biosynthetic process
284	A8JGD1	glutamate dehydrogenase [Chlamydomonas reinhardtii]	GO:0016639	F:oxidoreductase activity, acting on the CH-NH2 group of donors, NAD or NADP as acceptor
			GO:0006520	P:cellular amino acid metabolic process
285	A8HMQ3	3,8-divinyl protochlorophyllide a 8-vinyl reductase [Chlamydomonas reinhardtii]	GO:0009941	C:chloroplast envelope
			GO:0009534	C:chloroplast thylakoid
			GO:0016020	C:membrane
			GO:0051744	F:3,8-divinyl protochlorophyllide a 8-vinyl reductase activity
			GO:0009073	P:aromatic amino acid family biosynthetic process
			GO:0016117	P:carotenoid biosynthetic process
			GO:0030154	P:cell differentiation
			GO:0019344	P:cysteine biosynthetic process
			GO:0019288	P:isopentenyl diphosphate biosynthetic process, methylerythritol 4-phosphate pathway
			GO:0009965	P:leaf morphogenesis
			GO:0006098	P:pentose-phosphate shunt
			GO:0045893	P:positive regulation of transcription, DNA-templated
			GO:0006364	P:rRNA processing
			GO:0006636	P:unsaturated fatty acid biosynthetic process
286	A8IV98	unnamed protein product [Chlamydomonas reinhardtii]	GO:0005829	C:cytosol
			GO:0005524	F:ATP binding
			GO:0004386	F:helicase activity
			GO:0003676	F:nucleic acid binding
			GO:0001510	P:RNA methylation
287	A8IIP7	unnamed protein product [Chlamydomonas reinhardtii]	GO:0005737	C:cytoplasm
			GO:0000502	C:proteasome complex
			GO:0005524	F:ATP binding
			GO:0016787	F:hydrolase activity
			GO:0030163	P:protein catabolic process
288	A8IAC7	eukaryotic initiation factor, partial [Chlamydomonas reinhardtii]	GO:0005525	F:GTP binding
			GO:0003924	F:GTPase activity
			GO:0003743	F:translation initiation factor activity
			GO:0000049	F:tRNA binding
289	Q75VY9	light-harvesting chlorophyll-a/b protein of photosystem I (Type III) [Chlamydomonas reinhardtii]	GO:0009507	C:chloroplast
			GO:0016021	C:integral component of membrane
			GO:0009522	C:photosystem I
			GO:0009523	C:photosystem II
			GO:0016168	F:chlorophyll binding
			GO:0046872	F:metal ion binding
			GO:0009765	P:photosynthesis, light harvesting
			GO:0018298	P:protein-chromophore linkage
290	A8IM71	gamma-cop [Chlamydomonas reinhardtii]	GO:0030126	C:COPI vesicle coat
			GO:0005198	F:structural molecule activity
			GO:0006886	P:intracellular protein transport
			GO:0016192	P:vesicle-mediated transport
291	A8J3U9	mitochondrial ATP synthase subunit 5, OSCP subunit [Chlamydomonas reinhardtii]	GO:0009507	C:chloroplast
			GO:0005753	C:mitochondrial proton-transporting ATP synthase complex
			GO:0005886	C:plasma membrane
			GO:0050897	F:cobalt ion binding
			GO:0046933	F:proton-transporting ATP synthase activity, rotational mechanism
			GO:0008270	F:zinc ion binding
			GO:0015986	P:ATP synthesis coupled proton transport
			GO:0055072	P:iron ion homeostasis
			GO:0009853	P:photorespiration
			GO:0015979	P:photosynthesis
			GO:0080129	P:proteasome core complex assembly
			GO:0010039	P:response to iron ion
			GO:0051788	P:response to misfolded protein
			GO:0000302	P:response to reactive oxygen species
			GO:0006511	P:ubiquitin-dependent protein catabolic process
292	A8JD56	chloroplast trigger factor [Chlamydomonas reinhardtii]	GO:0009941	C:chloroplast envelope
			GO:0009570	C:chloroplast stroma
			GO:0016117	P:carotenoid biosynthetic process
			GO:0009902	P:chloroplast relocation
			GO:0019288	P:isopentenyl diphosphate biosynthetic process, methylerythritol 4-phosphate pathway
			GO:0000023	P:maltose metabolic process
			GO:0016556	P:mRNA modification
			GO:0034660	P:ncRNA metabolic process
			GO:0006457	P:protein folding
			GO:0015031	P:protein transport
			GO:0019252	P:starch biosynthetic process
			GO:0010103	P:stomatal complex morphogenesis
			GO:0010027	P:thylakoid membrane organization
293	A8IZW6	ribose-phosphate pyrophosphokinase [Chlamydomonas reinhardtii]	GO:0016301	F:kinase activity
			GO:0000287	F:magnesium ion binding
			GO:0004749	F:ribose phosphate diphosphokinase activity
			GO:0009116	P:nucleoside metabolic process
			GO:0009165	P:nucleotide biosynthetic process
294	A8J0R6	predicted protein, partial [Chlamydomonas reinhardtii]	GO:0009507	C:chloroplast
			GO:0005829	C:cytosol
			GO:0004813	F:alanine-tRNA ligase activity
			GO:0005524	F:ATP binding
			GO:0003676	F:nucleic acid binding
			GO:0006419	P:alanyl-tRNA aminoacylation
			GO:0006094	P:gluconeogenesis
			GO:0006096	P:glycolytic process
			GO:0010074	P:maintenance of meristem identity
			GO:0006406	P:mRNA export from nucleus
			GO:0006499	P:N-terminal protein myristoylation
			GO:0051604	P:protein maturation
			GO:0009909	P:regulation of flower development
			GO:0009651	P:response to salt stress
295	Q8LPD9	putative blue light receptor [Chlamydomonas reinhardtii]	GO:0005622	C:intracellular
			GO:0005524	F:ATP binding
			GO:0000155	F:phosphorelay sensor kinase activity
			GO:0004674	F:protein serine/threonine kinase activity
296	Q75VY6	light-harvesting chlorophyll-a/b protein of photosystem I [Chlamydomonas reinhardtii]	GO:0009507	C:chloroplast
			GO:0016021	C:integral component of membrane
			GO:0009522	C:photosystem I
			GO:0009523	C:photosystem II
			GO:0016168	F:chlorophyll binding
			GO:0046872	F:metal ion binding
			GO:0009765	P:photosynthesis, light harvesting
			GO:0018298	P:protein-chromophore linkage
297	A8I6T5	R1 protein, alpha-glucan water dikinase [Chlamydomonas reinhardtii]	GO:0005524	F:ATP binding
			GO:0016301	F:kinase activity
298	A8HXS9	isopropylmalate synthase, partial [Chlamydomonas reinhardtii]	GO:0003852	F:2-isopropylmalate synthase activity
			GO:0009098	P:leucine biosynthetic process
299	A8IHF4	calcium-dependent protein kinase [Chlamydomonas reinhardtii]	GO:0005524	F:ATP binding
			GO:0005509	F:calcium ion binding
			GO:0004672	F:protein kinase activity
300	P09144	photosystem I P700 chlorophyll a apoprotein A2 (chloroplast) [Chlamydomonas reinhardtii]	GO:0009535	C:chloroplast thylakoid membrane
			GO:0016021	C:integral component of membrane
			GO:0009522	C:photosystem I
			GO:0051539	F:4 iron, 4 sulfur cluster binding
			GO:0016168	F:chlorophyll binding
			GO:0009055	F:electron carrier activity
			GO:0000287	F:magnesium ion binding
			GO:0016491	F:oxidoreductase activity
			GO:0015979	P:photosynthesis
			GO:0018298	P:protein-chromophore linkage
301	A8JGJ6	Mg protoporphyrin IX S-adenosyl methionine O-methyl transferase [Chlamydomonas reinhardtii]	GO:0009941	C:chloroplast envelope
			GO:0009534	C:chloroplast thylakoid
			GO:0046406	F:magnesium protoporphyrin IX methyltransferase activity
			GO:0015995	P:chlorophyll biosynthetic process
			GO:0019288	P:isopentenyl diphosphate biosynthetic process, methylerythritol 4-phosphate pathway
			GO:0046777	P:protein autophosphorylation
			GO:0010155	P:regulation of proton transport
			GO:0006364	P:rRNA processing
302	A7LGV1	kinesin-ii motor subunit [Chlamydomonas reinhardtii]	GO:0005871	C:kinesin complex
			GO:0005874	C:microtubule
			GO:0005524	F:ATP binding
			GO:0003777	F:microtubule motor activity
			GO:0007018	P:microtubule-based movement
303	A8JH66	subunit of the signal recognition particle [Chlamydomonas reinhardtii]	GO:0048500	C:signal recognition particle
			GO:0008312	F:7S RNA binding
			GO:0006614	P:SRP-dependent cotranslational protein targeting to membrane
304	A8IZL7	calmodulin binding calcium-transporting ATPase [Chlamydomonas reinhardtii]	GO:0016021	C:integral component of membrane
			GO:0005524	F:ATP binding
			GO:0005388	F:calcium-transporting ATPase activity
			GO:0046872	F:metal ion binding
305	A8J462	hypothetical protein CHLREDRAFT_119554, partial [Chlamydomonas reinhardtii]	GO:0009570	C:chloroplast stroma
			GO:0016020	C:membrane
			GO:0004813	F:alanine-tRNA ligase activity
			GO:0005524	F:ATP binding
			GO:0003676	F:nucleic acid binding
			GO:0006419	P:alanyl-tRNA aminoacylation
306	Q6PSL5	Fe-hydrogenase assembly protein [Chlamydomonas reinhardtii]	GO:0003824	F:catalytic activity
			GO:0005525	F:GTP binding
			GO:0051536	F:iron-sulfur cluster binding
307	A8IIN4	glutamyl tRNA amidotransferase, subunit A [Chlamydomonas reinhardtii]	GO:0009570	C:chloroplast stroma
			GO:0030956	C:glutamyl-tRNA(Gln) amidotransferase complex
			GO:0005739	C:mitochondrion
			GO:0005524	F:ATP binding
			GO:0050567	F:glutaminyl-tRNA synthase (glutamine-hydrolyzing) activity
			GO:0016740	F:transferase activity
			GO:0070681	P:glutaminyl-tRNAGln biosynthesis via transamidation
			GO:0032543	P:mitochondrial translation
			GO:0006655	P:phosphatidylglycerol biosynthetic process
308	A8IKQ0	fructose-1,6-bisphosphatase [Chlamydomonas reinhardtii]	GO:0048046	C:apoplast
			GO:0009570	C:chloroplast stroma
			GO:0010319	C:stromule
			GO:0042132	F:fructose 1,6-bisphosphate 1-phosphatase activity
			GO:0016117	P:carotenoid biosynthetic process
			GO:0030003	P:cellular cation homeostasis
			GO:0015995	P:chlorophyll biosynthetic process
			GO:0009902	P:chloroplast relocation
			GO:0042742	P:defense response to bacterium
			GO:0070838	P:divalent metal ion transport
			GO:0030388	P:fructose 1,6-bisphosphate metabolic process
			GO:0000023	P:maltose metabolic process
			GO:0006098	P:pentose-phosphate shunt
			GO:0009773	P:photosynthetic electron transport in photosystem I
			GO:0010207	P:photosystem II assembly
			GO:0043085	P:positive regulation of catalytic activity
			GO:0035304	P:regulation of protein dephosphorylation
			GO:0009637	P:response to blue light
			GO:0010218	P:response to far red light
			GO:0010114	P:response to red light
			GO:0006364	P:rRNA processing
			GO:0019252	P:starch biosynthetic process
			GO:0005985	P:sucrose metabolic process
			GO:0010027	P:thylakoid membrane organization
309	A8IT25	cytoplasmic DExD/H-box RNA helicase [Chlamydomonas reinhardtii]	GO:0005524	F:ATP binding
			GO:0004386	F:helicase activity
			GO:0003676	F:nucleic acid binding
310	A8ITJ3	iron-sulfur cluster assembly protein [Chlamydomonas reinhardtii]	GO:0009570	C:chloroplast stroma
			GO:0005524	F:ATP binding
			GO:0042626	F:ATPase activity, coupled to transmembrane movement of substances
			GO:0009073	P:aromatic amino acid family biosynthetic process
			GO:0009902	P:chloroplast relocation
			GO:0019344	P:cysteine biosynthetic process
			GO:0019761	P:glucosinolate biosynthetic process
			GO:0009684	P:indoleacetic acid biosynthetic process
			GO:0016226	P:iron-sulfur cluster assembly
			GO:0010207	P:photosystem II assembly
			GO:0045893	P:positive regulation of transcription, DNA-templated
			GO:0035304	P:regulation of protein dephosphorylation
			GO:0006364	P:rRNA processing
			GO:0010027	P:thylakoid membrane organization
			GO:0042793	P:transcription from plastid promoter
			GO:0006569	P:tryptophan catabolic process
			GO:0010228	P:vegetative to reproductive phase transition of meristem
311	A8J0W9	NAD-dependent malate dehydrogenase [Chlamydomonas reinhardtii]	GO:0030060	F:L-malate dehydrogenase activity
			GO:0005975	P:carbohydrate metabolic process
			GO:0006108	P:malate metabolic process
			GO:0006099	P:tricarboxylic acid cycle
312	A8J567	ribosomal protein L7a, component of cytosolic 80S ribosome and 60S large subunit [Chlamydomonas reinhardtii]	GO:0005840	C:ribosome
			GO:0042254	P:ribosome biogenesis
313	A8J9Q1	importin alpha [Chlamydomonas reinhardtii]	GO:0005829	C:cytosol
			GO:0043657	C:host cell
			GO:0005634	C:nucleus
			GO:0008565	F:protein transporter activity
			GO:0043090	P:amino acid import
			GO:0015696	P:ammonium transport
			GO:0015802	P:basic amino acid transport
			GO:0006888	P:ER to Golgi vesicle-mediated transport
			GO:0006007	P:glucose catabolic process
			GO:0080034	P:host response to induction by symbiont of tumor, nodule or growth in host
			GO:0006499	P:N-terminal protein myristoylation
			GO:0043069	P:negative regulation of programmed cell death
			GO:0006862	P:nucleotide transport
			GO:0006606	P:protein import into nucleus
			GO:0006612	P:protein targeting to membrane
			GO:0043269	P:regulation of ion transport
			GO:0010363	P:regulation of plant-type hypersensitive response
			GO:0030581	P:symbiont intracellular protein transport in host
314	A8I232	eukaryotic initiation factor [Chlamydomonas reinhardtii]	GO:0005525	F:GTP binding
			GO:0003924	F:GTPase activity
			GO:0003743	F:translation initiation factor activity
315	A8J1V5	dihydrolipoamide acetyltransferase [Chlamydomonas reinhardtii]	GO:0005759	C:mitochondrial matrix
			GO:0045254	C:pyruvate dehydrogenase complex
			GO:0004742	F:dihydrolipoyllysine-residue acetyltransferase activity
			GO:0006090	P:pyruvate metabolic process
316	A8IHX1	starch branching enzyme [Chlamydomonas reinhardtii]	GO:0003844	F:1,4-alpha-glucan branching enzyme activity
			GO:0043169	F:cation binding
			GO:0004553	F:hydrolase activity, hydrolyzing O-glycosyl compounds
			GO:0005978	P:glycogen biosynthetic process
317	A8J463	unnamed protein product [Chlamydomonas reinhardtii]	GO:0009570	C:chloroplast stroma
			GO:0005768	C:endosome
			GO:0005802	C:trans-Golgi network
			GO:0050437	F:(-)-endo-fenchol synthase activity
			GO:0003856	F:3-dehydroquinate synthase activity
			GO:0009073	P:aromatic amino acid family biosynthetic process
			GO:0006744	P:ubiquinone biosynthetic process
318	A8JCE1	predicted protein, partial [Chlamydomonas reinhardtii]	GO:0042132	F:fructose 1,6-bisphosphate 1-phosphatase activity
			GO:0006094	P:gluconeogenesis
			GO:0006071	P:glycerol metabolic process
319	A8IYM0	phosphofructokinase family protein [Chlamydomonas reinhardtii]	GO:0003872	F:6-phosphofructokinase activity
			GO:0006002	P:fructose 6-phosphate metabolic process
			GO:0006096	P:glycolytic process
320	A8J3F9	GDP-D-mannose pyrophosphorylase [Chlamydomonas reinhardtii]	GO:0016779	F:nucleotidyltransferase activity
			GO:0009058	P:biosynthetic process
321	A8JHC9	citrate synthase [Chlamydomonas reinhardtii]	GO:0004108	F:citrate (Si)-synthase activity
			GO:0044262	P:cellular carbohydrate metabolic process
			GO:0006099	P:tricarboxylic acid cycle
322	Q6QAY4	mitochondrial NADH:ubiquinone oxidoreductase 23 kDa subunit precursor [Chlamydomonas reinhardtii]	GO:0016021	C:integral component of membrane
			GO:0008137	F:NADH dehydrogenase (ubiquinone) activity
323	Q6QAY3	mitochondrial NADH:ubiquinone oxidoreductase 19 kDa subunit precursor [Chlamydomonas reinhardtii]	GO:0008137	F:NADH dehydrogenase (ubiquinone) activity
324	A8HW92	eukaryotic translation initiation factor, partial [Chlamydomonas reinhardtii]	GO:0005852	C:eukaryotic translation initiation factor 3 complex
			GO:0000166	F:nucleotide binding
			GO:0003743	F:translation initiation factor activity
325	A8JDG4	unnamed protein product [Chlamydomonas reinhardtii]	GO:0050660	F:flavin adenine dinucleotide binding
			GO:0016491	F:oxidoreductase activity
326	A8IFC8	selenium binding protein [Chlamydomonas reinhardtii]	GO:0008430	F:selenium binding
327	A8IRQ1	unnamed protein product [Chlamydomonas reinhardtii]	GO:0009941	C:chloroplast envelope
			GO:0009570	C:chloroplast stroma
			GO:0009535	C:chloroplast thylakoid membrane
			GO:0004751	F:ribose-5-phosphate isomerase activity
			GO:0009108	P:coenzyme biosynthetic process
			GO:0019344	P:cysteine biosynthetic process
			GO:0050832	P:defense response to fungus
			GO:0009595	P:detection of biotic stimulus
			GO:0006546	P:glycine catabolic process
			GO:0009684	P:indoleacetic acid biosynthetic process
			GO:0019288	P:isopentenyl diphosphate biosynthetic process, methylerythritol 4-phosphate pathway
			GO:0009695	P:jasmonic acid biosynthetic process
			GO:0009867	P:jasmonic acid mediated signaling pathway
			GO:0009106	P:lipoate metabolic process
			GO:0000165	P:MAPK cascade
			GO:0031348	P:negative regulation of defense response
			GO:0009052	P:pentose-phosphate shunt, non-oxidative branch
			GO:0019684	P:photosynthesis, light reaction
			GO:0006612	P:protein targeting to membrane
			GO:0019253	P:reductive pentose-phosphate cycle
			GO:0010310	P:regulation of hydrogen peroxide metabolic process
			GO:0043900	P:regulation of multi-organism process
			GO:0010363	P:regulation of plant-type hypersensitive response
			GO:0010200	P:response to chitin
			GO:0009409	P:response to cold
			GO:0009697	P:salicylic acid biosynthetic process
			GO:0019748	P:secondary metabolic process
			GO:0009862	P:systemic acquired resistance, salicylic acid mediated signaling pathway
			GO:0006569	P:tryptophan catabolic process
			GO:0006636	P:unsaturated fatty acid biosynthetic process
			GO:0006766	P:vitamin metabolic process
328	A8I297	eukaryotic initiation factor [Chlamydomonas reinhardtii]	GO:0043022	F:ribosome binding
			GO:0003746	F:translation elongation factor activity
			GO:0003743	F:translation initiation factor activity
			GO:0045901	P:positive regulation of translational elongation
			GO:0045905	P:positive regulation of translational termination
			GO:0006452	P:translational frameshifting
329	A8IAJ1	AAA-ATPase of VPS4/SKD1 family [Chlamydomonas reinhardtii]	GO:0005771	C:multivesicular body
			GO:0005634	C:nucleus
			GO:0009506	C:plasmodesma
			GO:0005524	F:ATP binding
			GO:0016197	P:endosomal transport
			GO:0007032	P:endosome organization
			GO:0006635	P:fatty acid beta-oxidation
			GO:0006891	P:intra-Golgi vesicle-mediated transport
			GO:0006869	P:lipid transport
			GO:0010351	P:lithium ion transport
			GO:0016558	P:protein import into peroxisome matrix
			GO:0006623	P:protein targeting to vacuole
			GO:0010091	P:trichome branching
			GO:0007033	P:vacuole organization
330	A8ICN7	predicted protein [Chlamydomonas reinhardtii]	GO:0009570	C:chloroplast stroma
			GO:0005739	C:mitochondrion
			GO:0005524	F:ATP binding
			GO:0004829	F:threonine-tRNA ligase activity
			GO:0006435	P:threonyl-tRNA aminoacylation
331	A8IEW6	UDP-D-glucuronic acid decarboxylase [Chlamydomonas reinhardtii]	GO:0003824	F:catalytic activity
			GO:0050662	F:coenzyme binding
332	P22675	argininosuccinate lyase [Chlamydomonas reinhardtii]	GO:0004056	F:argininosuccinate lyase activity
			GO:0042450	P:arginine biosynthetic process via ornithine
333	A8ITU6	predicted protein [Chlamydomonas reinhardtii]	GO:0051287	F:NAD binding
			GO:0016616	F:oxidoreductase activity, acting on the CH-OH group of donors, NAD or NADP as acceptor
334	A8HVJ9	photosystem II stability/assembly factor HCF136, partial [Chlamydomonas reinhardtii]	GO:0009941	C:chloroplast envelope
			GO:0009533	C:chloroplast stromal thylakoid
			GO:0031977	C:thylakoid lumen
			GO:0016117	P:carotenoid biosynthetic process
			GO:0015995	P:chlorophyll biosynthetic process
			GO:0009902	P:chloroplast relocation
			GO:0042744	P:hydrogen peroxide catabolic process
			GO:0006098	P:pentose-phosphate shunt
			GO:0010207	P:photosystem II assembly
			GO:0045893	P:positive regulation of transcription, DNA-templated
			GO:0010304	P:PSII associated light-harvesting complex II catabolic process
			GO:0035304	P:regulation of protein dephosphorylation
			GO:0009637	P:response to blue light
			GO:0010218	P:response to far red light
			GO:0010114	P:response to red light
			GO:0006364	P:rRNA processing
			GO:0010027	P:thylakoid membrane organization
			GO:0042793	P:transcription from plastid promoter
335	A8IWL4	eukaryotic initiation factor [Chlamydomonas reinhardtii]	GO:0016282	C:eukaryotic 43S preinitiation complex
			GO:0033290	C:eukaryotic 48S preinitiation complex
			GO:0005852	C:eukaryotic translation initiation factor 3 complex
			GO:0003743	F:translation initiation factor activity
			GO:0001731	P:formation of translation preinitiation complex
			GO:0006446	P:regulation of translational initiation
336	Q8LKK4	TPA_exp: p72 [Chlamydomonas reinhardtii]	GO:0031514	C:motile cilium
337	A8JCK3	GTP binding protein TypA [Chlamydomonas reinhardtii]	GO:0009570	C:chloroplast stroma
			GO:0005525	F:GTP binding
[truncated: 7,565 more rows]
