# Supplementary material for: Metabolic responses to ethanol and butanol in Chlamydomonas reinhardtii
Source: Biotechnol Biofuels. 2017 Oct 17;10:239. doi: 10.1186/s13068-017-0931-9 (PMC5646117; doi:10.1186/s13068-017-0931-9)
Supplement: Supplementary file 6 — Additional file 6: Table S5. GO enrichment analysis of differentially regulated proteins in ethanol treatment. [file 13068_2017_931_MOESM6_ESM.xlsx]

## Sheet: Table S5
Additional file 6: Table S5 GO enrichment analysis of differentially regulated proteins in ethanol treatment
Gene Ontology	GO ID	GO Term	P value 1
			24 h	48 h	72 h
Molecular function	GO:0001882	nucleoside binding	0.0069
	GO:0001883	purine nucleoside binding	0.006
	GO:0003735	structural constituent of ribosome	0.0021	0.0033	0
	GO:0004812	aminoacyl-tRNA ligase activity	0	0.0114
	GO:0005198	structural molecule activity	0.0009	0.0003	0
	GO:0005524	ATP binding	0.0062
	GO:0008135	translation factor activity, nucleic acid binding		0.01
	GO:0008324	cation transmembrane transporter activity			0.0326
	GO:0015075	ion transmembrane transporter activity			0.0224
	GO:0016168	chlorophyll binding			0.0022
	GO:0016705	oxidoreductase activity, acting on paired donors, with incorporation or reduction of molecular oxygen		0.0446
	GO:0016874	ligase activity	0.002	0.0017
	GO:0016875	ligase activity, forming carbon-oxygen bonds	0	0.0114
	GO:0016876	ligase activity, forming aminoacyl-tRNA and related compounds	0	0.0114
	GO:0017076	purine nucleotide binding	0.0069
	GO:0022857	transmembrane transporter activity			0.0132
	GO:0022891	substrate-specific transmembrane transporter activity			0.0198
	GO:0030554	adenyl nucleotide binding	0.0078
	GO:0032549	ribonucleoside binding	0.0069
	GO:0032550	purine ribonucleoside binding	0.006
	GO:0032553	ribonucleotide binding	0.0134
	GO:0032555	purine ribonucleotide binding	0.006
	GO:0032559	adenyl ribonucleotide binding	0.0068
	GO:0035639	purine ribonucleoside triphosphate binding	0.0055
	GO:0043168	anion binding	0.0174
	GO:0046906	tetrapyrrole binding			0.0311
	GO:0052689	carboxylic ester hydrolase activity		0.027
	GO:0097367	carbohydrate derivative binding	0.015
Biological process	GO:0000097	sulfur amino acid biosynthetic process			0.0421
	GO:0005996	monosaccharide metabolic process			0.0083
	GO:0006081	cellular aldehyde metabolic process			0.0237
	GO:0006082	organic acid metabolic process			0.0086
	GO:0006091	generation of precursor metabolites and energy			0.0004
	GO:0006098	pentose-phosphate shunt			0.0022
	GO:0006099	tricarboxylic acid cycle			0.0153
	GO:0006412	translation	0	0	0
	GO:0006413	translational initiation		0.0003
	GO:0006417	regulation of translation		0.0023	0.0149
	GO:0006457	protein folding			0.0339
	GO:0006520	cellular amino acid metabolic process	0.0076		0.0324
	GO:0006534	cysteine metabolic process			0.011
	GO:0006644	phospholipid metabolic process			0.0456
	GO:0006720	isoprenoid metabolic process			0.0238
	GO:0006733	oxidoreduction coenzyme metabolic process			0.0134
	GO:0006740	NADPH regeneration			0.0022
	GO:0006779	porphyrin-containing compound biosynthetic process			0.0312
	GO:0006818	hydrogen transport			0.0381
	GO:0008152	metabolic process	0.0419		0.0046
	GO:0008299	isoprenoid biosynthetic process			0.0205
	GO:0008610	lipid biosynthetic process			0.014
	GO:0008652	cellular amino acid biosynthetic process			0.0397
	GO:0008654	phospholipid biosynthetic process			0.0196
	GO:0009058	biosynthetic process	0.0463		0.001
	GO:0009059	macromolecule biosynthetic process	0.0067	0.0023	0.003
	GO:0009060	aerobic respiration			0.014
	GO:0009117	nucleotide metabolic process			0.0462
	GO:0009240	isopentenyl diphosphate biosynthetic process			0.014
	GO:0009696	salicylic acid metabolic process			0.0448
	GO:0009697	salicylic acid biosynthetic process			0.0448
	GO:0009753	response to jasmonic acid			0.0448
	GO:0009755	hormone-mediated signaling pathway			0.0341
	GO:0009765	photosynthesis, light harvesting			0.0227
	GO:0009867	jasmonic acid mediated signaling pathway			0.0448
	GO:0009902	chloroplast relocation			0.0391
	GO:0009987	cellular process			0.0129
	GO:0010467	gene expression		0.0385
	GO:0010498	proteasomal protein catabolic process	0.0426
	GO:0015979	photosynthesis			0.0085
	GO:0015980	energy derivation by oxidation of organic compounds			0.0357
	GO:0015992	proton transport			0.0381
	GO:0016052	carbohydrate catabolic process			0.0075
	GO:0016053	organic acid biosynthetic process			0.016
	GO:0018958	phenol-containing compound metabolic process			0.0448
	GO:0019220	regulation of phosphate metabolic process			0.0387
	GO:0019288	isopentenyl diphosphate biosynthetic process, methylerythritol 4-phosphate pathway			0.014
	GO:0019318	hexose metabolic process			0.0061
	GO:0019362	pyridine nucleotide metabolic process			0.0033
	GO:0019538	protein metabolic process	0.0014	0.0017	0
	GO:0019682	glyceraldehyde-3-phosphate metabolic process			0.014
	GO:0019684	photosynthesis, light reaction			0.0081
	GO:0019752	carboxylic acid metabolic process			0.0065
	GO:0022618	ribonucleoprotein complex assembly		0.0058
	GO:0032268	regulation of cellular protein metabolic process		0.0078	0.0049
	GO:0032870	cellular response to hormone stimulus			0.0341
	GO:0033014	tetrapyrrole biosynthetic process			0.0309
	GO:0034645	cellular macromolecule biosynthetic process	0.0067	0.0023	0.003
	GO:0034660	ncRNA metabolic process	0.042
	GO:0042278	purine nucleoside metabolic process			0.0453
	GO:0042440	pigment metabolic process			0.0393
	GO:0042743	hydrogen peroxide metabolic process			0.0482
	GO:0043038	amino acid activation	0	0.0097
	GO:0043039	tRNA aminoacylation	0	0.0097
	GO:0043436	oxoacid metabolic process			0.0071
	GO:0044237	cellular metabolic process	0.0426		0.0004
	GO:0044238	primary metabolic process			0.0011
	GO:0044249	cellular biosynthetic process			0.0002
	GO:0044260	cellular macromolecule metabolic process			0.0331
	GO:0044267	cellular protein metabolic process	0.0006	0.0006	0
	GO:0044281	small molecule metabolic process			0.0335
	GO:0044711	single-organism biosynthetic process			0.0123
	GO:0044724	single-organism carbohydrate catabolic process			0.0061
	GO:0045333	cellular respiration			0.0329
	GO:0046148	pigment biosynthetic process			0.0315
	GO:0046189	phenol-containing compound biosynthetic process			0.0448
	GO:0046365	monosaccharide catabolic process			0.0052
	GO:0046394	carboxylic acid biosynthetic process			0.016
	GO:0046490	isopentenyl diphosphate metabolic process			0.014
	GO:0048366	leaf development			0.0227
	GO:0048827	phyllome development			0.0227
	GO:0051174	regulation of phosphorus metabolic process			0.0387
	GO:0051186	cofactor metabolic process			0.0116
	GO:0051246	regulation of protein metabolic process		0.0175	0.0081
	GO:0051603	proteolysis involved in cellular protein catabolic process	0.0484
	GO:0051606	detection of stimulus			0.0149
	GO:0051640	organelle localization			0.0499
	GO:0051644	plastid localization			0.0391
	GO:0051656	establishment of organelle localization			0.0499
	GO:0051667	establishment of plastid localization			0.0391
	GO:0055086	nucleobase-containing small molecule metabolic process			0.0443
	GO:0055114	oxidation-reduction process			0.0011
	GO:0071395	cellular response to jasmonic acid stimulus			0.0448
	GO:0071495	cellular response to endogenous stimulus			0.0341
	GO:0071704	organic substance metabolic process			0.003
	GO:0071826	ribonucleoprotein complex subunit organization		0.0058
	GO:0072524	pyridine-containing compound metabolic process			0.0077
	GO:1901135	carbohydrate derivative metabolic process			0.0315
	GO:1901564	organonitrogen compound metabolic process			0.0055
	GO:1901566	organonitrogen compound biosynthetic process			0.0075
	GO:1901576	organic substance biosynthetic process	0.0321		0.0002
1, P values were calculated by Chi-square test.
