# Supplementary material for: Metabolic responses to ethanol and butanol in Chlamydomonas reinhardtii
Source: Biotechnol Biofuels. 2017 Oct 17;10:239. doi: 10.1186/s13068-017-0931-9 (PMC5646117; doi:10.1186/s13068-017-0931-9)
Supplement: Supplementary file 7 — Additional file 7: Table S6. GO enrichment analysis of differentially regulated proteins in butanol treatment. [file 13068_2017_931_MOESM7_ESM.xlsx]

## Sheet: Table S6
Additional file 7: Table S6 GO enrichment analysis of differentially regulated proteins in butanol treatment
Gene Ontology	GO ID	GO Term	P value 1
			24 h	48 h	72 h
Molecular function	GO:0000166	nucleotide binding			0.0298
	GO:0000287	magnesium ion binding			0.0495
	GO:0001882	nucleoside binding	0.0431		0.0198
	GO:0001883	purine nucleoside binding			0.0162
	GO:0003735	structural constituent of ribosome	0		0
	GO:0003824	catalytic activity		0.0113
	GO:0004743	pyruvate kinase activity	0.0202
	GO:0004812	aminoacyl-tRNA ligase activity			0.0222
	GO:0005198	structural molecule activity	0		0
	GO:0005524	ATP binding			0.0036
	GO:0008324	cation transmembrane transporter activity			0.0405
	GO:0016168	chlorophyll binding			0.0007
	GO:0016491	oxidoreductase activity		0.0032
	GO:0016614	oxidoreductase activity, acting on CH-OH group of donors		0.0348
	GO:0016820	hydrolase activity, acting on acid anhydrides, catalyzing transmembrane movement of substances			0.0309
	GO:0016874	ligase activity	0.0491
	GO:0016875	ligase activity, forming carbon-oxygen bonds			0.0222
	GO:0016876	ligase activity, forming aminoacyl-tRNA and related compounds			0.0222
	GO:0017076	purine nucleotide binding			0.0198
	GO:0019843	rRNA binding	0.035		0.0283
	GO:0022804	active transmembrane transporter activity			0.0483
	GO:0030554	adenyl nucleotide binding			0.0037
	GO:0031420	alkali metal ion binding	0.0202
	GO:0032549	ribonucleoside binding	0.0431		0.0198
	GO:0032550	purine ribonucleoside binding			0.0162
	GO:0032553	ribonucleotide binding			0.0411
	GO:0032555	purine ribonucleotide binding			0.0162
	GO:0032559	adenyl ribonucleotide binding	0.045		0.0028
	GO:0035639	purine ribonucleoside triphosphate binding			0.0198
	GO:0036094	small molecule binding			0.0159
	GO:0042625	ATPase activity, coupled to transmembrane movement of ions			0.0353
	GO:0043167	ion binding			0.0145
	GO:0043168	anion binding			0.032
	GO:0045156	electron transporter, transferring electrons within the cyclic electron transport pathway of photosynthesis activity	0.0094
	GO:0046906	tetrapyrrole binding	0.0424		0.0065
	GO:0097159	organic cyclic compound binding			0.0164
	GO:0097367	carbohydrate derivative binding			0.0486
	GO:1901265	nucleoside phosphate binding			0.0298
	GO:1901363	heterocyclic compound binding			0.0164
Biological process	GO:0000165	MAPK cascade			0.0118
	GO:0005975	carbohydrate metabolic process		0.0015
	GO:0005996	monosaccharide metabolic process		0.033	0.0194
	GO:0006082	organic acid metabolic process			0.0483
	GO:0006091	generation of precursor metabolites and energy			0.0003
	GO:0006099	tricarboxylic acid cycle			0.0133
	GO:0006163	purine nucleotide metabolic process			0.0131
	GO:0006412	translation	0		0
	GO:0006417	regulation of translation			0.0292
	GO:0006520	cellular amino acid metabolic process			0.0217
	GO:0006818	hydrogen transport			0.0303
	GO:0008152	metabolic process	0.0424		0.0236
	GO:0009058	biosynthetic process	0.0001		0.0039
	GO:0009059	macromolecule biosynthetic process	0		0.0022
	GO:0009060	aerobic respiration			0.0173
	GO:0009108	coenzyme biosynthetic process		0.0362
	GO:0009116	nucleoside metabolic process			0.0215
	GO:0009119	ribonucleoside metabolic process			0.0352
	GO:0009123	nucleoside monophosphate metabolic process			0.0079
	GO:0009124	nucleoside monophosphate biosynthetic process			0.0129
	GO:0009141	nucleoside triphosphate metabolic process			0.0384
	GO:0009142	nucleoside triphosphate biosynthetic process			0.04
	GO:0009163	nucleoside biosynthetic process			0.0474
	GO:0009595	detection of biotic stimulus			0.0118
	GO:0009620	response to fungus			0.0482
	GO:0009627	systemic acquired resistance			0.0363
	GO:0009696	salicylic acid metabolic process			0.0191
	GO:0009697	salicylic acid biosynthetic process			0.0191
	GO:0009751	response to salicylic acid			0.0118
	GO:0009753	response to jasmonic acid			0.0191
	GO:0009767	photosynthetic electron transport chain	0.047
	GO:0009772	photosynthetic electron transport in photosystem II	0.0114
	GO:0009814	defense response, incompatible interaction			0.021
	GO:0009862	systemic acquired resistance, salicylic acid mediated signaling pathway			0.0118
	GO:0009863	salicylic acid mediated signaling pathway			0.0118
	GO:0009867	jasmonic acid mediated signaling pathway			0.0191
	GO:0010200	response to chitin			0.0425
	GO:0010310	regulation of hydrogen peroxide metabolic process			0.0118
	GO:0010363	regulation of plant-type hypersensitive response			0.0425
	GO:0010467	gene expression	0		0.0491
	GO:0015979	photosynthesis			0.0147
	GO:0015980	energy derivation by oxidation of organic compounds			0.0067
	GO:0015992	proton transport			0.0303
	GO:0016052	carbohydrate catabolic process		0.0371
	GO:0018958	phenol-containing compound metabolic process			0.0191
	GO:0019318	hexose metabolic process		0.0292	0.0152
	GO:0019538	protein metabolic process	0		0
	GO:0019684	photosynthesis, light reaction			0.0202
	GO:0019752	carboxylic acid metabolic process			0.04
	GO:0023014	signal transduction by phosphorylation			0.0118
	GO:0031348	negative regulation of defense response			0.0292
	GO:0032268	regulation of cellular protein metabolic process			0.0267
	GO:0033014	tetrapyrrole biosynthetic process		0.0367
	GO:0034220	ion transmembrane transport			0.0274
	GO:0034645	cellular macromolecule biosynthetic process	0		0.0022
	GO:0042278	purine nucleoside metabolic process			0.0088
	GO:0042537	benzene-containing compound metabolic process			0.0292
	GO:0043038	amino acid activation			0.0332
	GO:0043039	tRNA aminoacylation			0.0332
	GO:0043170	macromolecule metabolic process	0.0018
	GO:0043436	oxoacid metabolic process			0.0427
	GO:0043900	regulation of multi-organism process			0.0049
	GO:0044237	cellular metabolic process	0.002		0.0091
	GO:0044238	primary metabolic process	0.0093		0.0062
	GO:0044249	cellular biosynthetic process	0		0.0038
	GO:0044260	cellular macromolecule metabolic process	0.001
	GO:0044267	cellular protein metabolic process	0		0
	GO:0044272	sulfur compound biosynthetic process		0.0301
	GO:0044723	single-organism carbohydrate metabolic process		0.0373
	GO:0044724	single-organism carbohydrate catabolic process		0.0292
	GO:0045333	cellular respiration			0.0108
	GO:0046189	phenol-containing compound biosynthetic process			0.0191
	GO:0046364	monosaccharide biosynthetic process			0.0079
	GO:0050832	defense response to fungus			0.0267
	GO:0051186	cofactor metabolic process		0.0097
	GO:0051188	cofactor biosynthetic process		0.0029
	GO:0051606	detection of stimulus			0.0292
	GO:0071395	cellular response to jasmonic acid stimulus			0.0191
	GO:0071446	cellular response to salicylic acid stimulus			0.0118
	GO:0071704	organic substance metabolic process	0.0029		0.0207
	GO:0072521	purine-containing compound metabolic process			0.0167
	GO:0072522	purine-containing compound biosynthetic process			0.0186
	GO:0080135	regulation of cellular response to stress			0.0425
	GO:0098542	defense response to other organism			0.0427
	GO:1901564	organonitrogen compound metabolic process			0.0248
	GO:1901576	organic substance biosynthetic process	0		0.0009
	GO:2000377	regulation of reactive oxygen species metabolic process		0.0118
1, P values were calculated by Chi-square test.
