# Supplementary material for: Metabolic responses to ethanol and butanol in Chlamydomonas reinhardtii
Source: Biotechnol Biofuels. 2017 Oct 17;10:239. doi: 10.1186/s13068-017-0931-9 (PMC5646117; doi:10.1186/s13068-017-0931-9)
Supplement: Supplementary file 8 — Additional file 8: Table S7. Primer pairs used in qRT-PCR analysis. [file 13068_2017_931_MOESM8_ESM.xlsx]

## Sheet: Table S7
Additional file 8: Table S7 Primer pairs used in qRT-PCR analysis
Gene name	Primer name	Sequence (5'-3')	Length (bp)
AAA1	AAA1-f	GCCGGCCCCATTGC	14
	AAA1-r	CTCGGCCATCACGTAGAACA	20
FAP151	FAP151-f	CAAGCTGACGTACTACACCGGTAA	24
	FAP151-r	CTTCATCTGCACCACCTCGTT	21
FBP1	FBP1-f	GGAGATGAAGGGCACAATCG	20
	FBP1-r	GCGACACCGACGAGATGAC	19
ARFA1A	ARFA1A-f	CCTCTGTGGCGGCACTACTT	20
	ARFA1A-r	TGCTGTCCACGACGAAAATG	20
PsaD	PSAD-f	GCTGCGCAAGGCTCAGA	17
	PSAD-r	CCAGTGGGCATCTCGAAGAT	20
PsbD	psbD-f	CAAGGTTTCCACAACTGGACACT	23
	psbD-r	AGCACCTAAAACACCAGCAACA	22
FAP102	FAP102-f	GCCTCCATGCCCGTCTT	17
	FAP102-r	AGCCCGACAGAATGGTGTTC	20
CHLH1	CHLH1-f	ATGCGCGACAGCGTTGT	17
	CHLH1-r	GCGGGACTCAATCTCCATCA	20
PRMT2	PRMT2-f	CTTCTTCGACGTGCTGTTCAAG	22
	PRMT2-r	AGGCGGATCTCGTTGTCTGT	20
RIR1	RIR1-f	CACCCACCCCGATTATGC	18
	RIR1-r	AACGACTTCTCGGTGTTCTTGTG	23
ALAD	ALAD-f	ACCACCTGAAGACGCAAACC	20
	ALAD-r	TGGCTGAGGCCGTTCTTG	18
MDH3	MDH3-f	CCGCTCCGCAGTTAACGA	18
	MDH3-r	TGCACGGTGGTGATGAAGTC	20
Hsp70C	HSP70C-f	ACAGATATCAACCTGCCCTTCATC	24
	HSP70C-r	CGCGTGAGCTGCATGTTC	18
Cre.770	Cre.770-f	CCGCCTCGCCCTACATC	17
	Cre.770-r	AAGCAGCTTTGATCGCACTTC	21
RPL12	RPL12-f	CGTCAAGCTCACTGTCCAGAAC	22
	RPL12-r	GCCGCCGAGGGAATG	15
CPN60A	CPN60A-f	CCCAGTTCGTGACCAACCA	19
	CPN60A-r	CACGGATGGCGTCGATCT	18
GLN2	GLN2-f	AAGCCCCACTCCACCAACA	19
	GLN2-r	GGCAGTGACCTTGTCGTCAA	20
AAI1	AAI1-f	TGCGCGACTCGATTGCT	17
	AAI1-r	CAGGCCAATAGCGACCTTGA	20
RPL6	RPL6-f	TTACCCCGCCGATGATGT	18
	RPL6-r	GCGCAGCTTGGTCTGCTT	18
CIS2	CIS2-f	TCATCTCGCGCATCTCCTT	19
	CIS2-r	GCCACGGTAGCGCAGAATA	19
Actin	Actin-f	GCTGTCCACCTTCCAGCAA	19
	Actin-r	GGCCGGACTCGTCGTACTC	19
